# Supplementary material for: Survival prediction in patients with colon adenocarcinoma via multiomics data integration using a deep learning algorithm
Source: Biosci Rep. 2020 Dec 21;40(12):BSR20201482. doi: 10.1042/BSR20201482 (PMC7753845; doi:10.1042/BSR20201482)
Supplement: Supplementary Tables S1-S7 [file BSR-2020-1482_supp.zip]

Archive with 7 entries (7 files):
- ST1.xlsx
- ST2.xlsx
- ST3.xlsx
- ST4.xlsx
- ST5.xlsx
- ST6.xlsx
- ST7.xlsx
