# Supplementary material for: Survival prediction in patients with colon adenocarcinoma via multiomics data integration using a deep learning algorithm
Source: Biosci Rep. 2020 Dec 21;40(12):BSR20201482. doi: 10.1042/BSR20201482 (PMC7753845; doi:10.1042/BSR20201482)
Supplement: Supplementary Tables S1-S7 [file BSR-2020-1482_supp.zip › ST1.xlsx]

## Sheet: Sheet1
Table S1. The detailed clinical information of TCGA (n=288) dataset.
Sample	Age	Gender	OS time	OS status	DFS time	DFS status	Tumor stage
TCGA-3L-AA1B-01A	61	female	475	alive	475	0	stage i
TCGA-4N-A93T-01A	67	male	146	alive	146	0	stage iiib
TCGA-4T-AA8H-01A	42	female	385	alive	385	0	stage iia
TCGA-5M-AAT4-01A	74	male	49	dead	49	0	stage iv
TCGA-5M-AAT6-01A	40	female	290	dead	219	1	stage iv
TCGA-5M-AATE-01A	76	male	1200	alive	810	1	stage iia
TCGA-A6-2671-01A	85	male	1331	dead	1215	1	stage iv
TCGA-A6-2675-01A	78	male	1321	alive	1321	0	stage iia
TCGA-A6-2677-01A	68	female	740	dead	740	0	stage iiic
TCGA-A6-2680-01A	72	female	1068	alive	1068	0	stage ii
TCGA-A6-2681-01A	73	female	1387	alive	1150	1	stage iia
TCGA-A6-2682-01A	70	male	424	dead	381	1	stage iv
TCGA-A6-2684-01A	75	female	1127	alive	976	1	stage i
TCGA-A6-2685-01A	48	female	1133	alive	948	1	stage iia
TCGA-A6-2686-01A	81	female	1126	dead	1126	0	stage iia
TCGA-A6-3809-01A	71	female	996	alive	996	0	stage iib
TCGA-A6-3810-01A	62	male	1111	alive	1111	0	stage iia
TCGA-A6-4105-01A	79	male	442	dead	364	1	stage iia
TCGA-A6-4107-01A	57	female	987	alive	987	0	stage iiib
TCGA-A6-5656-01A	74	male	1001	alive	1001	0	stage i
TCGA-A6-5657-01A	65	male	962	alive	962	0	stage iiib
TCGA-A6-5659-01A	82	male	926	alive	926	0	stage i
TCGA-A6-5660-01A	73	male	888	alive	888	0	stage iiic
TCGA-A6-5661-01A	80	female	1020	alive	1020	0	stage iia
TCGA-A6-5662-01A	46	male	718	alive	661	1	stage iva
TCGA-A6-5664-01A	80	male	672	alive	643	1	stage iiic
TCGA-A6-5665-01A	84	female	671	alive	529	1	stage iia
TCGA-A6-5666-01A	78	male	995	alive	970	1	stage iic
TCGA-A6-5667-01A	40	female	887	alive	887	0	stage iiib
TCGA-A6-6137-01A	55	male	824	alive	824	0	stage iiib
TCGA-A6-6138-01A	61	male	685	alive	685	0	stage i
TCGA-A6-6140-01A	62	male	734	alive	734	0	stage iia
TCGA-A6-6141-01A	31	male	255	alive	255	0	stage iia
TCGA-A6-6142-01A	56	female	763	alive	654	1	stage iva
TCGA-A6-6648-01A	56	male	766	alive	686	1	stage iva
TCGA-A6-6649-01A	66	male	735	alive	735	0	stage iiib
TCGA-A6-6650-01A	69	female	627	alive	627	0	stage iia
TCGA-A6-6651-01A	55	female	662	alive	662	0	stage iiib
TCGA-A6-6652-01A	59	male	751	alive	751	0	stage iva
TCGA-A6-6653-01A	82	male	742	alive	742	0	stage i
TCGA-A6-6654-01A	65	female	726	alive	726	0	stage iiib
TCGA-A6-6780-01A	74	male	612	alive	612	0	stage iia
TCGA-A6-6781-01A	43	male	598	alive	598	0	stage iiic
TCGA-A6-6782-01A	82	male	617	alive	617	0	stage iib
TCGA-A6-A565-01A	34	female	494	dead	439	1	stage iiic
TCGA-A6-A566-01A	55	female	758	dead	257	1	stage iiib
TCGA-A6-A567-01A	56	male	1881	dead	1069	1	stage iv
TCGA-A6-A56B-01A	57	male	1711	dead	1678	1	stage iiib
TCGA-A6-A5ZU-01A	59	male	293	alive	293	0	stage iiib
TCGA-AA-3488-01A	58	male	153	dead	153	0	stage iv
TCGA-AA-3489-01A	75	male	214	dead	214	0	stage ii
TCGA-AA-3492-01A	90	female	92	dead	92	0	stage ii
TCGA-AA-3494-01A	55	male	31	alive	31	0	stage iv
TCGA-AA-3495-01A	79	male	1127	alive	1127	0	stage i
TCGA-AA-3496-01A	83	female	31	alive	31	0	stage ii
TCGA-AA-3502-01A	73	male	1065	alive	1065	0	stage i
TCGA-AA-3506-01A	77	male	1765	alive	1765	0	stage i
TCGA-AA-3509-01A	54	female	1915	alive	1915	0	stage ii
TCGA-AA-3510-01A	70	male	1946	alive	1946	0	stage ii
TCGA-AA-3511-01A	64	male	212	alive	59	1	stage ii
TCGA-AA-3655-01A	68	male	1856	alive	1856	0	stage ii
TCGA-AA-3660-01A	51	female	2375	alive	2375	0	stage ii
TCGA-AA-3662-01A	80	female	184	alive	184	0	stage iv
TCGA-AA-3663-01A	42	male	212	alive	212	0	stage ii
TCGA-AA-3697-01A	77	male	2587	alive	2587	0	stage ii
TCGA-AA-3712-01A	65	male	0	alive	0	0	stage iii
TCGA-AA-3713-01A	68	male	579	alive	579	0	stage iv
TCGA-AD-5900-01A	67	male	370	alive	370	0	stage i
TCGA-AD-6548-01A	81	female	650	alive	650	0	stage i
TCGA-AD-6888-01A	73	male	472	dead	343	1	stage iiib
TCGA-AD-6889-01A	76	male	2532	dead	1516	1	stage iia
TCGA-AD-6890-01A	65	male	746	alive	746	0	not reported
TCGA-AD-6895-01A	84	male	763	alive	763	0	stage iiib
TCGA-AD-6899-01A	84	male	176	dead	176	0	stage iiic
TCGA-AD-6901-01A	78	male	682	dead	468	1	not reported
TCGA-AD-6963-01A	58	male	834	alive	834	0	not reported
TCGA-AD-6964-01A	58	male	331	dead	325	1	not reported
TCGA-AD-6965-01A	62	male	805	alive	648	1	stage iiic
TCGA-AD-A5EJ-01A	74	female	0	alive	0	0	stage iia
TCGA-AD-A5EK-01A	51	male	500	alive	500	0	stage i
TCGA-AM-5820-01A	59	female	14	alive	14	0	stage iva
TCGA-AM-5821-01A	68	female	28	alive	28	0	stage iia
TCGA-AU-3779-01A	80	female	441	alive	441	0	stage iia
TCGA-AU-6004-01A	69	female	824	alive	824	0	stage i
TCGA-AY-5543-01A	65	female	1004	alive	1004	0	stage iva
TCGA-AY-6196-01A	47	male	6	alive	6	0	stage iiic
TCGA-AY-6197-01A	60	male	652	alive	652	0	stage iia
TCGA-AY-6386-01A	66	female	542	alive	542	0	stage iiib
TCGA-AY-A54L-01A	74	female	525	alive	396	1	stage i
TCGA-AY-A69D-01A	55	female	543	alive	543	0	stage iia
TCGA-AY-A71X-01A	54	female	588	alive	588	0	stage i
TCGA-AY-A8YK-01A	44	male	573	alive	573	0	stage iva
TCGA-AZ-4308-01A	47	female	3324	alive	3324	0	stage iiib
TCGA-AZ-4313-01A	51	female	2310	alive	2310	0	stage i
TCGA-AZ-4315-01A	61	male	1776	alive	1776	0	stage iia
TCGA-AZ-4323-01A	37	male	43	dead	43	0	stage iv
TCGA-AZ-4614-01A	71	female	172	dead	172	0	stage iva
TCGA-AZ-4615-01A	84	male	1002	alive	688	1	stage iiib
TCGA-AZ-4616-01A	82	female	156	dead	156	0	stage iv
TCGA-AZ-4684-01A	49	male	1977	alive	411	1	stage iva
TCGA-AZ-5403-01A	43	male	1910	dead	304	1	stage ii
TCGA-AZ-5407-01A	51	female	2683	alive	2683	0	stage i
TCGA-AZ-6598-01A	77	female	1503	dead	1503	0	stage ii
TCGA-AZ-6599-01A	72	male	206	dead	206	0	stage i
TCGA-AZ-6600-01A	64	male	368	dead	368	0	stage iv
TCGA-AZ-6601-01A	68	male	3042	dead	2270	1	stage ii
TCGA-AZ-6603-01A	77	female	899	dead	899	0	not reported
TCGA-AZ-6605-01A	77	male	159	dead	159	0	stage iiib
TCGA-AZ-6606-01A	81	male	357	dead	357	0	stage iv
TCGA-AZ-6607-01A	69	male	97	dead	97	0	stage iv
TCGA-AZ-6608-01A	55	female	59	dead	59	0	stage iiia
TCGA-CA-5254-01A	42	female	386	alive	386	0	stage iia
TCGA-CA-5255-01A	45	male	376	alive	376	0	stage iia
TCGA-CA-5256-01A	54	female	379	alive	379	0	stage iia
TCGA-CA-5796-01A	52	female	377	alive	377	0	stage iia
TCGA-CA-5797-01A	56	male	383	alive	383	0	stage iia
TCGA-CA-6715-01A	63	male	383	alive	383	0	stage iiib
TCGA-CA-6716-01A	65	male	371	alive	371	0	stage iia
TCGA-CA-6717-01A	57	male	388	alive	388	0	stage iia
TCGA-CA-6718-01A	46	male	306	dead	207	1	stage iia
TCGA-CA-6719-01A	77	male	435	alive	354	1	stage iia
TCGA-CK-4950-01A	68	female	2599	alive	2599	0	stage iiib
TCGA-CK-4951-01A	79	female	2134	dead	480	1	stage iia
TCGA-CK-4952-01A	48	female	475	alive	475	0	stage iiic
TCGA-CK-5912-01A	81	male	1493	dead	1493	0	stage i
TCGA-CK-5913-01A	58	female	1561	alive	1561	0	stage iia
TCGA-CK-5914-01A	81	male	669	alive	669	0	stage iiib
TCGA-CK-5915-01A	63	male	0	alive	0	0	stage i
TCGA-CK-5916-01A	71	female	643	dead	292	1	stage i
TCGA-CK-6746-01A	84	female	0	alive	0	0	stage iib
TCGA-CK-6747-01A	87	female	2523	alive	2523	0	stage iia
TCGA-CK-6748-01A	45	female	61	alive	61	0	stage iv
TCGA-CK-6751-01A	88	female	3780	alive	3780	0	stage i
TCGA-CM-4743-01A	69	male	701	alive	701	0	stage iia
TCGA-CM-4744-01A	69	male	609	alive	609	0	stage i
TCGA-CM-4746-01A	61	male	1126	alive	1126	0	stage i
TCGA-CM-4747-01A	47	male	761	alive	761	0	stage iva
TCGA-CM-4748-01A	53	male	792	alive	792	0	stage iiib
TCGA-CM-4750-01A	34	female	244	alive	244	0	stage iiia
TCGA-CM-4751-01A	62	male	822	alive	822	0	stage iiib
TCGA-CM-4752-01A	58	male	396	alive	396	0	stage iia
TCGA-CM-5341-01A	82	female	884	alive	884	0	stage iiia
TCGA-CM-5344-01A	39	female	670	alive	670	0	stage iiib
TCGA-CM-5348-01A	72	male	699	alive	699	0	stage iiib
TCGA-CM-5349-01A	68	female	915	alive	915	0	stage iia
TCGA-CM-5860-01A	44	male	974	alive	974	0	stage iia
TCGA-CM-5861-01A	63	female	457	alive	335	1	stage iia
TCGA-CM-5862-01A	80	male	153	dead	31	1	stage iva
TCGA-CM-5863-01A	60	female	457	alive	457	0	stage iiib
TCGA-CM-5864-01A	60	male	457	alive	457	0	stage i
TCGA-CM-5868-01A	59	female	518	alive	518	0	stage iva
TCGA-CM-6161-01A	36	female	457	alive	457	0	stage i
TCGA-CM-6162-01A	48	female	365	alive	365	0	stage iiib
TCGA-CM-6163-01A	74	male	90	alive	90	0	stage i
TCGA-CM-6164-01A	46	female	883	alive	883	0	stage iia
TCGA-CM-6165-01A	74	male	488	alive	488	0	stage iia
TCGA-CM-6166-01A	48	female	669	alive	669	0	stage i
TCGA-CM-6167-01A	57	female	456	alive	456	0	stage iiic
TCGA-CM-6168-01A	84	female	395	alive	395	0	stage iia
TCGA-CM-6169-01A	67	male	396	alive	396	0	stage iia
TCGA-CM-6170-01A	73	female	457	alive	457	0	stage i
TCGA-CM-6171-01A	77	female	427	alive	427	0	stage i
TCGA-CM-6172-01A	70	female	335	alive	335	0	stage iiib
TCGA-CM-6674-01A	39	male	394	alive	394	0	stage iia
TCGA-CM-6675-01A	35	male	397	alive	337	1	stage ivb
TCGA-CM-6676-01A	82	male	337	alive	337	0	stage i
TCGA-CM-6677-01A	75	female	337	alive	337	0	stage iia
TCGA-CM-6678-01A	63	female	335	alive	0	1	stage iva
TCGA-CM-6679-01A	58	male	306	alive	306	0	stage iia
TCGA-CM-6680-01A	78	female	366	alive	366	0	stage iiib
TCGA-D5-5537-01A	83	male	1381	dead	722	1	not reported
TCGA-D5-5538-01A	60	female	1661	dead	1007	1	stage iiib
TCGA-D5-5539-01A	60	male	596	alive	579	1	stage iiia
TCGA-D5-5540-01A	73	male	1706	alive	1706	0	stage iia
TCGA-D5-5541-01A	63	male	1701	alive	1701	0	stage iiib
TCGA-D5-6529-01A	69	male	614	alive	386	1	stage iia
TCGA-D5-6530-01A	53	male	621	alive	621	0	stage i
TCGA-D5-6531-01A	75	male	540	alive	540	0	stage iia
TCGA-D5-6532-01A	61	male	555	alive	555	0	stage iia
TCGA-D5-6533-01A	68	female	775	alive	775	0	not reported
TCGA-D5-6534-01A	62	female	1316	alive	1316	0	stage iia
TCGA-D5-6535-01A	80	female	460	alive	460	0	stage iiib
TCGA-D5-6536-01A	73	male	543	alive	493	1	stage iia
TCGA-D5-6537-01A	64	male	146	dead	123	1	stage iiib
TCGA-D5-6538-01A	79	female	521	alive	521	0	stage iiib
TCGA-D5-6539-01A	45	female	380	alive	380	0	not reported
TCGA-D5-6540-01A	66	male	491	alive	491	0	stage i
TCGA-D5-6541-01A	49	male	474	alive	474	0	stage iia
TCGA-D5-6898-01A	51	female	229	alive	229	0	stage i
TCGA-D5-6920-01A	77	female	377	alive	377	0	stage iia
TCGA-D5-6922-01A	76	male	308	alive	308	0	stage iiia
TCGA-D5-6923-01A	57	male	378	alive	378	0	stage i
TCGA-D5-6924-01A	68	male	435	alive	435	0	stage iia
TCGA-D5-6926-01A	65	male	275	alive	275	0	stage iiib
TCGA-D5-6927-01A	34	male	287	alive	287	0	stage iia
TCGA-D5-6928-01A	80	male	354	alive	354	0	stage iia
TCGA-D5-6929-01A	49	female	408	alive	408	0	stage iv
TCGA-D5-6930-01A	67	male	406	alive	406	0	stage iia
TCGA-D5-6931-01A	77	male	365	alive	365	0	stage iiic
TCGA-D5-6932-01A	69	male	346	alive	346	0	stage iia
TCGA-D5-7000-01A	79	female	312	alive	312	0	stage i
TCGA-DM-A0X9-01A	71	female	3641	alive	3641	0	stage iia
TCGA-DM-A0XD-01A	65	male	743	dead	484	1	stage iia
TCGA-DM-A0XF-01A	68	female	1162	dead	1162	0	stage iiic
TCGA-DM-A1D0-01A	79	female	3974	alive	3974	0	stage iia
TCGA-DM-A1D4-01A	80	male	2821	dead	1920	1	stage iia
TCGA-DM-A1D6-01A	88	male	1518	dead	1518	0	stage iia
TCGA-DM-A1D7-01A	82	male	405	dead	80	1	stage iia
TCGA-DM-A1D8-01A	50	female	383	dead	383	0	not reported
TCGA-DM-A1D9-01A	67	female	4270	alive	4270	0	stage iia
TCGA-DM-A1DA-01A	71	female	228	dead	228	0	stage iiic
TCGA-DM-A1DB-01A	68	male	1348	dead	1348	0	stage iia
TCGA-DM-A1HA-01A	82	male	4000	alive	4000	0	stage iiic
TCGA-DM-A1HB-01A	75	male	4126	alive	4126	0	stage iiib
TCGA-DM-A280-01A	70	female	236	dead	236	0	stage iia
TCGA-DM-A282-01A	60	female	4233	alive	4233	0	stage iia
TCGA-DM-A285-01A	71	female	179	dead	179	0	stage iv
TCGA-DM-A288-01A	68	male	427	dead	320	1	stage iiic
TCGA-DM-A28A-01A	78	male	805	dead	805	0	stage iiic
TCGA-DM-A28C-01A	74	male	2475	dead	1929	1	stage iia
TCGA-DM-A28E-01A	72	female	3648	alive	3648	0	stage iia
TCGA-DM-A28F-01A	73	male	1094	dead	1094	0	stage iiib
TCGA-DM-A28G-01A	75	male	1849	dead	1849	0	stage iia
TCGA-DM-A28H-01A	50	male	3561	alive	484	1	stage iiic
TCGA-DM-A28K-01A	75	male	2988	alive	2988	0	stage iia
TCGA-DM-A28M-01A	63	male	2895	alive	2895	0	stage iia
TCGA-F4-6459-01A	61	female	262	dead	262	0	stage iiib
TCGA-F4-6460-01A	51	female	972	dead	313	1	stage iiib
TCGA-F4-6461-01A	41	female	338	dead	288	1	stage iiic
TCGA-F4-6463-01A	51	male	1087	alive	1087	0	stage iia
TCGA-F4-6569-01A	60	male	1087	alive	1087	0	stage i
TCGA-F4-6570-01A	78	female	188	dead	188	0	stage iia
TCGA-F4-6703-01A	64	male	1456	alive	1456	0	stage iia
TCGA-F4-6704-01A	60	male	47	alive	47	0	stage iiic
TCGA-F4-6805-01A	58	female	1047	alive	1047	0	stage iia
TCGA-F4-6806-01A	59	female	1260	alive	1132	1	stage i
TCGA-F4-6807-01A	51	female	1309	alive	1309	0	stage iiic
TCGA-F4-6808-01A	54	female	1024	alive	1024	0	stage i
TCGA-F4-6809-01A	52	female	403	dead	403	0	stage iva
TCGA-F4-6854-01A	77	female	16	alive	16	0	stage iia
TCGA-F4-6855-01A	70	female	1442	alive	1442	0	stage iia
TCGA-F4-6856-01A	45	male	1074	alive	1074	0	stage i
TCGA-G4-6293-01A	49	female	4051	alive	4051	0	stage iii
TCGA-G4-6294-01A	75	male	858	dead	517	1	stage iv
TCGA-G4-6295-01A	70	female	254	alive	254	0	stage ii
TCGA-G4-6297-01A	55	female	2506	alive	439	1	stage iv
TCGA-G4-6298-01A	90	male	715	dead	291	1	stage iiib
TCGA-G4-6299-01A	69	male	2268	alive	2268	0	stage iiic
TCGA-G4-6302-01A	90	female	2047	dead	2047	0	stage iia
TCGA-G4-6303-01A	54	female	2003	dead	872	1	stage iv
TCGA-G4-6304-01A	66	female	1631	alive	859	1	stage iib
TCGA-G4-6306-01A	71	male	1359	alive	1359	0	not reported
TCGA-G4-6307-01A	37	female	1674	alive	1674	0	stage iiib
TCGA-G4-6309-01A	40	female	2600	alive	2176	1	stage iiib
TCGA-G4-6310-01A	69	male	1935	alive	1935	0	stage iiib
TCGA-G4-6311-01A	80	male	1199	alive	1199	0	stage iii
TCGA-G4-6314-01A	76	female	1093	alive	605	1	stage iv
TCGA-G4-6315-01A	66	male	1883	alive	1883	0	stage iv
TCGA-G4-6317-01A	51	female	1095	alive	592	1	stage iiic
TCGA-G4-6320-01A	73	male	804	alive	804	0	stage iii
TCGA-G4-6321-01A	60	female	672	alive	672	0	stage iii
TCGA-G4-6322-01A	65	male	792	alive	789	1	stage iiib
TCGA-G4-6323-01A	50	male	419	alive	419	0	stage ia
TCGA-G4-6586-01A	73	female	1089	alive	1089	0	stage iia
TCGA-G4-6588-01A	58	female	796	alive	796	0	stage iia
TCGA-G4-6625-01A	77	female	2792	alive	2564	1	stage iia
TCGA-G4-6626-01A	90	male	1422	dead	1422	0	stage iia
TCGA-G4-6627-01A	84	male	2275	alive	1003	1	stage iia
TCGA-G4-6628-01A	78	male	2424	alive	2424	0	stage i
TCGA-NH-A50T-01A	68	female	553	alive	553	0	stage iia
TCGA-NH-A50U-01A	42	male	334	dead	276	1	stage iva
TCGA-NH-A50V-01A	69	male	588	alive	588	0	stage iiib
TCGA-NH-A5IV-01A	90	female	588	alive	588	0	stage iia
TCGA-NH-A6GA-01A	58	male	302	dead	6	1	stage iiic
TCGA-NH-A6GB-01A	71	female	476	alive	476	0	stage iiic
TCGA-NH-A6GC-01A	66	female	389	alive	389	0	stage ivb
TCGA-NH-A8F7-01A	53	female	543	alive	543	0	stage iia
TCGA-NH-A8F8-01A	79	male	511	dead	511	0	stage iv
TCGA-QG-A5YV-01A	64	female	1301	alive	1301	0	stage iiic
TCGA-QG-A5YW-01A	55	female	896	alive	896	0	stage iiic
TCGA-QG-A5YX-01A	61	female	1003	alive	1003	0	stage iia
TCGA-QG-A5Z1-01A	71	male	256	dead	256	0	stage iiib
TCGA-QG-A5Z2-01A	61	male	952	alive	952	0	stage i
TCGA-QL-A97D-01A	84	female	666	alive	666	0	stage i
TCGA-RU-A8FL-01A	51	male	1177	alive	256	1	stage iiib
TCGA-SS-A7HO-01A	44	female	1829	alive	1801	1	stage iib
TCGA-T9-A92H-01A	82	male	362	alive	81	1	stage iia
TCGA-WS-AB45-01A	52	female	2130	alive	2130	0	stage iia
