# Supplementary material for: Survival prediction in patients with colon adenocarcinoma via multiomics data integration using a deep learning algorithm
Source: Biosci Rep. 2020 Dec 21;40(12):BSR20201482. doi: 10.1042/BSR20201482 (PMC7753845; doi:10.1042/BSR20201482)
Supplement: Supplementary Tables S1-S7 [file BSR-2020-1482_supp.zip › ST2.xlsx]

## Sheet: Sheet1
Table S2. The detailed clinical information of E-GEOD-17538(n=232) dataset.
sample	age	gender	os (months)	os_status	pfs (months)	pfs_status	stage
GSM437093	73	male	142.55	0	142.55	0	1
GSM437094	63	male	122.72	0	122.72	0	1
GSM437095	51	male	28.96	1	28.96	0	1
GSM437096	56	female	119.21	0	119.21	0	1
GSM437097	50	male	59.53	0	59.53	0	1
GSM437098	63	female	68.81	1	27.02	1	1
GSM437099	66	male	82.29	0	82.29	0	1
GSM437100	63	male	110.82	0	109.21	0	1
GSM437101	88	male	65.88	1	65.88	0	1
GSM437102	66	male	84.13	0	84.13	0	1
GSM437103	80	female	16.47	1	16.47	0	1
GSM437104	62	male	89.75	0	83.6	0	1
GSM437105	82	male	76.07	0	76.07	0	1
GSM437106	78	female	67.82	0	67.82	0	1
GSM437107	76	male	52.24	0	52.24	0	1
GSM437108	87	female	64.1	0	64.1	0	1
GSM437109	74	female	55.13	0	55.13	0	1
GSM437110	55	male	57.79	0	57.79	0	1
GSM437111	71	male	50.1	0	50.1	0	1
GSM437112	86	female	43.79	0	43.79	0	1
GSM437113	58	male	30.27	0	19.75	0	1
GSM437114	78	male	3.64	0	3.64	0	1
GSM437115	57	male	36.59	0	23.96	0	1
GSM437116	81	male	20.02	0	20.02	0	1
GSM437117	74	female	118.58	0	118.58	0	2
GSM437118	77	female	55.33	0	55.33	0	2
GSM437119	41	male	134.86	1	93.66	1	2
GSM437120	43	female	127.29	0	110.79	0	2
GSM437121	51	female	120.62	0	27.64	1	2
GSM437122	70	male	106.94	0	106.94	0	2
GSM437123	78	female	11.7	1	NA	NA	2
GSM437124	80	male	28.79	1	19.36	1	2
GSM437125	66	male	26.82	1	26.82	0	2
GSM437126	76	female	52.5	1	52.5	0	2
GSM437127	58	female	24.03	1	9.05	1	2
GSM437128	74	male	88.99	0	88.99	0	2
GSM437129	49	male	102.44	0	64.86	0	2
GSM437130	54	female	33.73	1	14.13	1	2
GSM437131	71	female	85.28	0	85.28	0	2
GSM437132	79	female	26.53	0	26.53	0	2
GSM437133	75	female	37.31	1	37.31	1	2
GSM437134	74	female	86.43	0	86.43	0	2
GSM437135	74	female	55.92	0	55.92	0	2
GSM437136	83	female	70.65	0	70.65	0	2
GSM437137	73	male	76.04	0	76.04	0	2
GSM437138	57	female	79.13	0	79.13	0	2
GSM437139	65	female	83.99	0	22.38	1	2
GSM437140	86	female	80.25	0	80.25	0	2
GSM437141	89	female	40.6	0	28.86	0	2
GSM437142	56	female	95.37	0	25.21	1	2
GSM437143	86	female	31.06	1	31.06	1	2
GSM437144	71	male	37.31	1	37.31	0	2
GSM437145	78	female	22.02	1	22.02	1	2
GSM437146	76	male	63.25	0	63.25	0	2
GSM437147	66	female	34.09	0	24.19	0	2
GSM437148	65	female	52.14	0	52.14	0	2
GSM437149	74	female	66.04	0	59.6	0	2
GSM437150	67	male	59.96	0	59.96	0	2
GSM437151	56	male	47.86	0	47.86	0	2
GSM437152	48	female	58.45	0	46.71	0	2
GSM437153	68	male	45.99	0	45.99	0	2
GSM437154	71	male	60.42	0	49.84	0	2
GSM437155	38	female	37.67	0	17.95	0	2
GSM437156	73	male	15.71	0	15.71	0	2
GSM437157	59	female	39.25	0	39.25	0	2
GSM437158	76	female	49.87	0	36.75	0	2
GSM437159	71	male	25.24	0	25.24	0	2
GSM437160	58	male	44.97	0	44.97	0	2
GSM437161	60	male	35.9	0	35.9	0	2
GSM437162	71	male	26.66	0	26.66	0	2
GSM437163	64	female	36.78	0	29.22	0	2
GSM437164	84	female	41.52	0	28.63	0	2
GSM437165	87	female	22.22	0	NA	NA	2
GSM437166	51	male	33.2	0	33.2	0	2
GSM437167	69	male	39.68	0	33.69	0	2
GSM437168	78	male	25.61	0	25.61	0	2
GSM437169	65	female	83.99	0	22.38	1	2
GSM437170	54	male	15.05	0	15.05	0	2
GSM437171	40	female	8.38	0	2.26	0	2
GSM437172	68	male	18.18	0	18.18	0	2
GSM437173	52	female	27.15	1	27.15	0	2
GSM437174	46	male	24.26	1	11.9	1	3
GSM437175	39	male	105.17	0	105.17	0	3
GSM437176	38	male	11.76	1	8.21	1	3
GSM437177	26	male	70.45	1	29.39	1	3
GSM437178	71	female	95.07	0	95.07	0	3
GSM437179	64	female	112.33	0	112.33	0	3
GSM437180	53	male	27.51	1	21.27	1	3
GSM437181	53	female	45.92	1	16.07	1	3
GSM437182	92	female	54.04	1	27.74	1	3
GSM437183	60	male	103.98	0	14.72	1	3
GSM437184	74	male	6.11	1	5.35	1	3
GSM437185	48	female	99.51	0	99.51	0	3
GSM437186	63	male	20.44	1	20.44	0	3
GSM437187	58	male	76.6	1	27.58	1	3
GSM437188	75	male	10.02	1	9.56	1	3
GSM437189	63	male	41.45	1	23.34	1	3
GSM437190	46	male	96.26	0	89.62	0	3
GSM437191	71	female	85.61	0	85.61	0	3
GSM437192	63	male	78.87	0	64.33	0	3
GSM437193	87	female	22.25	1	22.25	0	3
GSM437194	63	male	74.53	0	74.53	0	3
GSM437195	87	male	59.07	1	59.07	0	3
GSM437196	30	male	47.8	1	47.8	0	3
GSM437197	83	female	5.68	1	3.32	1	3
GSM437198	55	male	79.39	0	72.09	0	3
GSM437199	66	male	74.07	0	24.85	1	3
GSM437200	69	male	50.76	1	41.06	1	3
GSM437201	64	female	67.82	1	36.92	1	3
GSM437202	62	male	70.84	0	64.93	0	3
GSM437203	67	female	50.59	0	50.59	0	3
GSM437204	57	male	34.58	1	NA	NA	3
GSM437205	73	female	38.72	1	38.72	0	3
GSM437206	83	female	54.9	1	54.9	0	3
GSM437207	65	female	67.92	0	65.55	0	3
GSM437208	63	female	58.45	0	58.45	0	3
GSM437209	69	male	59.34	0	59.34	0	3
GSM437210	71	female	54.54	0	26.92	0	3
GSM437211	51	female	19.03	1	8.58	1	3
GSM437212	78	female	26.26	1	26.26	0	3
GSM437213	72	male	52.86	0	52.86	0	3
GSM437214	46	male	32.05	1	21.04	1	3
GSM437215	67	male	55.95	0	44.67	0	3
GSM437216	67	male	56.67	0	36.92	0	3
GSM437217	26	male	50.43	0	50.43	0	3
GSM437218	78	female	4.24	1	4.24	0	3
GSM437219	71	female	49.11	0	49.11	0	3
GSM437220	60	female	49.57	0	38.07	0	3
GSM437221	46	male	50.49	0	44.74	0	3
GSM437222	41	male	63.05	0	34.19	1	3
GSM437223	75	female	49.24	1	24.13	1	3
GSM437224	54	male	0.92	0	0.92	0	3
GSM437225	78	female	31.36	0	31.36	0	3
GSM437226	61	female	40.3	0	18.96	0	3
GSM437227	74	male	116.64	0	85.84	1	3
GSM437228	79	female	31.92	0	31.92	0	3
GSM437229	81	female	19.98	0	19.98	0	3
GSM437230	62	female	24.62	0	5.22	0	3
GSM437231	64	male	18.54	1	NA	NA	4
GSM437232	72	female	130.75	0	117.3	0	4
GSM437233	59	female	17.62	1	NA	NA	4
GSM437234	46	male	5.32	1	NA	NA	4
GSM437235	69	male	2.36	1	NA	NA	4
GSM437236	73	male	5.72	1	NA	NA	4
GSM437237	66	male	15.28	1	NA	NA	4
GSM437238	54	male	95.07	0	82.61	0	4
GSM437239	88	male	4.96	1	NA	NA	4
GSM437240	58	male	28.89	1	NA	NA	4
GSM437241	82	female	3.25	1	NA	NA	4
GSM437242	58	female	0.92	1	NA	NA	4
GSM437243	69	male	18.77	1	10.61	1	4
GSM437244	51	male	57.73	1	NA	NA	4
GSM437245	70	female	14.39	1	NA	NA	4
GSM437246	82	female	5.12	1	NA	NA	4
GSM437247	60	male	4.99	1	NA	NA	4
GSM437248	52	male	33.17	1	24.88	1	4
GSM437249	59	male	50.53	1	50.53	0	4
GSM437250	56	male	5.72	1	NA	NA	4
GSM437251	63	male	8.02	1	NA	NA	4
GSM437252	65	female	34.02	1	NA	NA	4
GSM437253	54	male	1.44	1	NA	NA	4
GSM437254	76	male	36.95	1	NA	NA	4
GSM437255	58	female	60.75	0	55.19	0	4
GSM437256	69	female	37.44	1	NA	NA	4
GSM437257	42	female	23.07	1	NA	NA	4
GSM437258	78	female	19.85	1	NA	NA	4
GSM437259	51	male	31.85	0	NA	NA	4
GSM437260	63	male	8.61	1	NA	NA	4
GSM437261	66	male	42.27	0	13.08	1	4
GSM437262	73	male	15.25	1	NA	NA	4
GSM437263	62	male	14.56	1	NA	NA	4
GSM437264	82	female	9.96	1	9.96	0	4
GSM437265	76	male	8.94	1	8.94	0	4
GSM437266	78	female	32.67	0	17.32	1	4
GSM437267	66	female	2.07	1	NA	NA	4
GSM437268	68	male	22.78	1	NA	NA	4
GSM437269	47	male	22.35	0	NA	NA	4
GSM437270	70	female	54.0493	0	54.0493	0	2
GSM437271	48	female	63.9123	0	63.9123	0	3
GSM437272	72	male	46.2904	1	46.2904	0	2
GSM437273	61	female	60.0329	0	60.0329	0	3
GSM437274	56	male	48.263	1	209.721	1	3
GSM437275	57	female	60.0329	0	60.0329	0	3
GSM437276	74	female	60.5589	0	204.329	1	3
GSM437277	52	male	57.074	0	57.074	0	3
GSM437278	70	female	55.8575	0	55.8575	0	2
GSM437279	55	male	64.8658	0	64.8658	0	1
GSM437280	84	male	54.7397	0	54.7397	0	3
GSM437281	59	male	57.9616	0	57.9616	0	2
GSM437282	49	male	57.2384	0	57.2384	0	3
GSM437283	66	female	59.7699	0	59.7699	0	1
GSM437284	55	male	62.4	0	62.4	0	1
GSM437285	81	female	54.5096	0	54.5096	0	1
GSM437286	23	female	3.61644	1	0	1	4
GSM437287	69	male	49.4466	0	1.80822	0	2
GSM437288	63	male	64.1753	0	2.9589	0	2
GSM437289	47	male	50.2027	0	0.493151	0	3
GSM437290	62	male	30.8384	1	29.3918	1	4
GSM437291	72	male	58.2575	0	54.2795	0	2
GSM437292	88	female	40.9973	1	34.9479	1	4
GSM437293	29	female	8.15342	1	0	1	4
GSM437294	74	female	52.1096	0	46.0932	0	3
GSM437295	49	male	5.2274	1	0	1	4
GSM437296	51	female	111.485	0	45.4356	0	3
GSM437297	78	female	7.82466	1	7.82466	0	3
GSM437298	67	male	68.6137	0	63.9452	0	2
GSM437299	72	male	68.0548	0	68.0548	0	2
GSM437300	61	male	50.137	0	50.137	0	3
GSM437301	42	male	70.8493	0	18.0493	1	4
GSM437302	57	female	74.3014	0	0	1	4
GSM437303	51	male	46.4548	0	46.4548	0	3
GSM437304	54	female	76.7671	0	76.7671	0	4
GSM437305	65	male	23.4082	1	0	1	4
GSM437306	75	male	21.6329	1	21.6329	0	2
GSM437307	94	female	33.1068	1	33.1068	0	2
GSM437308	78	female	69.1726	0	0	1	4
GSM437309	63	female	46.9808	0	46.9808	0	3
GSM437310	57	female	53.2603	0	5.32603	0	2
GSM437311	56	female	54.1808	0	49.7753	0	3
GSM437312	47	male	40.6685	0	40.6685	0	3
GSM437313	51	male	40.7342	0	40.7342	0	2
GSM437314	80	female	13.8411	1	3.87945	1	3
GSM437315	54	female	70.4548	0	70.4548	0	3
GSM437316	70	female	36	1	0	1	4
GSM437317	77	female	1.54521	1	0	1	4
GSM437318	56	male	17.6548	1	0	1	4
GSM437319	38	female	12.6575	1	0	1	4
GSM437320	64	female	6.90411	1	0	1	4
GSM437321	62	female	32.5151	1	0	1	4
GSM437322	60	female	16.1425	1	0	1	4
GSM437323	93	male	0.427397	1	0.427397	0	2
GSM437324	69	male	41.4247	0	41.4247	0	2
