# Supplementary material for: Survival prediction in patients with colon adenocarcinoma via multiomics data integration using a deep learning algorithm
Source: Biosci Rep. 2020 Dec 21;40(12):BSR20201482. doi: 10.1042/BSR20201482 (PMC7753845; doi:10.1042/BSR20201482)
Supplement: Supplementary Tables S1-S7 [file BSR-2020-1482_supp.zip › ST3.xlsx]

## Sheet: Sheet1
Table S3. The detailed clinical information of E-GEOD-39582(n=558) dataset.
patient	gender	age	pfs	pfs_status	stage
GSM972522	female	53	99	0	2
GSM972521	female	90	76	0	2
GSM972520	male	76	62	0	3
GSM972519	male	58	11	1	2
GSM972518	female	82	15	1	3
GSM972517	female	88	32	1	2
GSM972516	male	82	66	0	2
GSM972515	female	72	118	0	2
GSM972513	male	85	13	1	3
GSM972512	male	62	4	1	3
GSM972511	male	75	47	0	3
GSM972510	male	89	86	0	2
GSM972509	female	73	14	0	1
GSM972508	female	69	134	0	1
GSM972507	female	83	42	0	3
GSM972506	male	68	141	0	2
GSM972505	male	69	144	0	2
GSM972504	male	80	24	1	3
GSM972503	female	42	146	0	2
GSM972502	male	69	131	0	2
GSM972501	female	76	106	0	3
GSM972499	male	82	72	0	3
GSM972498	female	50	19	1	3
GSM972497	female	77	1	0	3
GSM972496	female	65	142	0	1
GSM972495	female	69	18	1	3
GSM972494	female	43	57	0	1
GSM972493	female	89	59	0	2
GSM972492	male	69	68	0	1
GSM972491	male	74	70	0	2
GSM972490	male	67	74	0	2
GSM972489	female	77	74	0	2
GSM972488	male	65	49	0	2
GSM972487	male	84	67	0	2
GSM972486	male	87	33	0	2
GSM972485	male	69	75	0	2
GSM972484	male	68	76	0	2
GSM972483	female	80	23	1	2
GSM972482	female	90	42	0	2
GSM972481	male	67	65	0	3
GSM972480	male	78	69	0	2
GSM972479	male	79	3	0	3
GSM972478	male	80	69	0	2
GSM972477	male	75	81	0	2
GSM972476	male	61	64	0	3
GSM972475	female	68	87	0	2
GSM972474	female	49	9	1	3
GSM972473	male	67	45	1	2
GSM972472	male	58	80	0	2
GSM972470	male	50	85	0	2
GSM972469	male	69	86	0	1
GSM972468	male	73	24	0	2
GSM972467	male	54	72	0	3
GSM972466	female	73	75	0	3
GSM972465	male	73	84	0	2
GSM972464	female	76	86	0	1
GSM972462	male	72	88	0	1
GSM972461	male	56	96	0	2
GSM972460	female	70	96	0	2
GSM972459	male	80	12	0	2
GSM972458	male	65	17	0	2
GSM972457	female	74	34	1	3
GSM972456	female	82	0	0	2
GSM972455	female	89	74	0	3
GSM972454	male	62	75	0	1
GSM972453	female	51	100	0	3
GSM972452	female	75	99	0	3
GSM972451	male	58	97	0	2
GSM972450	male	80	19	1	2
GSM972449	female	51	19	1	3
GSM972447	male	71	31	0	2
GSM972445	male	48	35	0	2
GSM972444	male	73	5	1	3
GSM972443	male	49	48	0	2
GSM972442	female	54	0	1	4
GSM972441	female	49	0	1	4
GSM972440	male	50	52	0	2
GSM972439	male	65	0	1	4
GSM972438	male	44	0	1	4
GSM972437	female	48	0	1	4
GSM972436	male	81	2	1	2
GSM972435	male	71	14	1	3
GSM972434	male	70	19	1	2
GSM972433	male	85	3	1	3
GSM972432	male	71	19	1	3
GSM972431	male	59	54	0	3
GSM972430	female	43	53	0	2
GSM972429	male	64	62	0	3
GSM972428	male	62	55	0	3
GSM972427	male	63	53	0	2
GSM972426	male	49	81	0	2
GSM972425	female	72	59	0	3
GSM972424	male	70	104	0	2
GSM972423	female	52	13	1	2
GSM972422	male	74	13	1	2
GSM972421	male	66	22	1	3
GSM972420	male	83	6	1	3
GSM972419	female	85	30	1	3
GSM972418	male	64	70	0	2
GSM972417	male	59	146	0	2
GSM972416	male	49	5	1	2
GSM972415	male	69	8	1	3
GSM972414	female	52	53	0	2
GSM972413	male	66	16	1	3
GSM972412	male	78	5	1	3
GSM972411	female	48	125	0	3
GSM972410	female	68	91	0	2
GSM972409	female	72	104	0	2
GSM972408	male	66	32	0	2
GSM972407	female	42	132	0	2
GSM972406	female	66	106	0	2
GSM972405	female	70	79	0	2
GSM972404	male	68	48	0	2
GSM972403	female	70	56	0	2
GSM972402	male	71	0	1	2
GSM972401	male	69	0	0	2
GSM972400	female	67.8	8	1	4
GSM972399	female	54	90	0	3
GSM972398	male	65	64	0	2
GSM972397	female	83	105	0	2
GSM972396	male	72	107	0	2
GSM972395	male	64	147	0	3
GSM972394	male	81	6	1	3
GSM972393	male	76	5	1	2
GSM972392	female	75	21	1	2
GSM972391	male	68	43	1	2
GSM972390	male	87	6	1	3
GSM972389	male	77	93	0	2
GSM972388	female	75	83	0	2
GSM972387	male	62	24	1	2
GSM972386	female	77	90	0	2
GSM972385	male	70	63	0	2
GSM972384	male	61	106	0	2
GSM972383	female	70	92	0	2
GSM972382	male	58	37	1	2
GSM972381	male	63	27	1	2
GSM972380	female	64	6	1	3
GSM972379	female	63	95	0	3
GSM972378	male	78	86	0	3
GSM972377	female	59	82	0	3
GSM972376	female	73	87	0	3
GSM972375	female	46	117	0	3
GSM972374	male	65	90	0	3
GSM972373	male	66	37	1	3
GSM972372	male	59	33	1	3
GSM972371	male	47	81	0	3
GSM972370	female	73	32	1	3
GSM972369	male	58	18	1	3
GSM972368	female	70	92	0	3
GSM972367	male	72	95	0	3
GSM972366	male	50	14	1	3
GSM972365	female	59	47	0	3
GSM972364	female	71	103	0	3
GSM972363	female	68	140	0	3
GSM972362	male	50	98	0	3
GSM972361	female	72	18	1	3
GSM972360	female	54	141	0	3
GSM972359	female	56	12	1	2
GSM972358	female	53	81	0	2
GSM972357	female	88	42	0	2
GSM972355	male	72	17	1	2
GSM972354	female	68	23	1	3
GSM972353	female	46	133	0	2
GSM972352	male	66	74	1	3
GSM972351	male	71	24	0	2
GSM972349	female	79	5	0	3
GSM972348	male	60	62	0	2
GSM972347	female	73	7	0	2
GSM972346	female	82	72	0	3
GSM972345	male	83	41	1	3
GSM972344	female	70	75	0	2
GSM972343	male	86	52	0	2
GSM972342	male	78	28	0	1
GSM972341	female	89	69	0	3
GSM972340	male	75	48	1	2
GSM972339	male	67	76	0	3
GSM972338	male	69	74	0	2
GSM972337	female	80	41	0	3
GSM972336	male	63	50	0	3
GSM972335	male	73	46	0	1
GSM972334	female	79	77	0	3
GSM972333	male	49	80	0	2
GSM972332	female	72	87	0	2
GSM972331	male	79	75	0	2
GSM972330	female	79	86	0	2
GSM972329	male	61	78	0	2
GSM972328	male	74	78	1	3
GSM972327	male	60	83	0	2
GSM972326	female	71	85	0	2
GSM972325	male	55	53	1	3
GSM972324	male	72	82	0	2
GSM972323	female	67	80	0	3
GSM972322	male	46	66	1	2
GSM972321	male	52	9	0	3
GSM972320	male	64	10	1	3
GSM972319	female	71	78	0	2
GSM972318	female	84	36	0	2
GSM972317	male	85	5	1	2
GSM972316	female	77	83	0	2
GSM972315	female	60	84	0	1
GSM972314	female	86	46	0	3
GSM972313	female	83	91	0	1
GSM972312	male	71	97	0	2
GSM972311	male	55	106	0	2
GSM972310	female	80	25	0	3
GSM972309	male	78	95	0	2
GSM972308	female	79	92	0	3
GSM972307	female	71	82	0	2
GSM972306	male	70	56	0	2
GSM972305	female	82	31	0	3
GSM972304	female	60	30	0	2
GSM972303	female	80	19	0	1
GSM972302	male	79	27	0	3
GSM972301	male	74	105	0	3
GSM972300	male	75	41	0	0
GSM972299	female	54	41	0	4
GSM972298	female	83	9	0	2
GSM972297	male	77	46	0	1
GSM972296	female	77	22	0	0
GSM972295	male	68	61	0	3
GSM972294	male	74	25	0	2
GSM972293	male	NA	50	0	1
GSM972292	female	62	25	0	2
GSM972291	male	46	10	1	3
GSM972290	female	70	39	0	1
GSM972289	male	72	17	0	4
GSM972288	male	53	35	0	4
GSM972287	male	77	43	0	2
GSM972286	male	24	37	0	2
GSM972285	male	71	2	0	2
GSM972284	female	63	27	0	4
GSM972283	male	65	51	0	2
GSM972282	female	79	51	0	1
GSM972281	male	64	56	0	1
GSM972280	female	79	46	0	2
GSM972279	female	67	52	0	3
GSM972278	female	72	45	0	1
GSM972277	female	88	51	0	2
GSM972276	male	59	43	0	3
GSM972275	male	76	3	1	2
GSM972274	female	91	57	0	3
GSM972273	male	84	16	0	0
GSM972272	female	47	15	0	4
GSM972271	male	92	13	1	3
GSM972270	female	75	65	0	2
GSM972269	male	70	79	0	1
GSM972268	male	67	48	0	3
GSM972267	male	82	67	0	2
GSM972266	male	56	20	0	4
GSM972265	female	78	60	0	3
GSM972264	male	46	73	0	2
GSM972263	male	32	76	0	3
GSM972262	female	88	5	0	2
GSM972261	female	79	7	0	3
GSM972260	male	70	13	0	4
GSM972259	female	72	29	0	2
GSM972258	female	77	0	0	2
GSM972257	female	88	9	1	2
GSM972256	female	63	13	1	4
GSM972255	female	81	5	0	2
GSM972254	female	77	9	1	4
GSM972253	female	56	16	0	4
GSM972252	female	37	16	0	4
GSM972251	male	57	7	0	4
GSM972250	male	52	12	0	3
GSM972249	female	74	14	0	1
GSM972248	male	58	14	0	2
GSM972247	male	79	6	0	2
GSM972246	female	92	0	0	3
GSM972245	male	77	0	0	4
GSM972244	female	51	14	0	1
GSM972243	male	66	2	0	2
GSM972242	male	69	17	0	1
GSM972241	male	61	17	0	2
GSM972240	female	67	14	0	4
GSM972239	male	59	14	0	2
GSM972238	female	53	19	0	3
GSM972237	female	55	25	0	1
GSM972236	male	71	12	0	4
GSM972235	female	57	7	0	3
GSM972234	male	79	10	0	4
GSM972233	male	67	15	0	2
GSM972232	male	69	21	0	4
GSM972231	male	54	14	0	4
GSM972230	male	55	27	0	3
GSM972229	female	81	0	0	2
GSM972228	male	68	1	0	2
GSM972227	male	61	20	0	4
GSM972226	male	57	20	0	2
GSM972225	male	51	37	0	2
GSM972224	male	74	20	1	3
GSM972223	male	78	33	0	2
GSM972222	female	69	57	0	2
GSM972221	female	75	65	0	2
GSM972220	male	81	1	0	3
GSM972219	male	60	0	1	4
GSM972218	female	75	0	1	4
GSM972217	male	73	0	1	4
GSM972216	female	45	0	1	4
GSM972215	female	73	47	0	3
GSM972214	female	88	0	1	4
GSM972213	female	71	0	1	4
GSM972212	female	54	0	1	4
GSM972211	male	65	57	0	3
GSM972210	male	50	0	1	4
GSM972209	male	54	0	1	4
GSM972208	male	63	0	1	4
GSM972207	male	65	34	1	3
GSM972206	male	74	0	1	2
GSM972205	male	76	7	1	2
GSM972204	male	78	4	1	2
GSM972203	female	66	54	0	3
GSM972202	female	57	53	0	3
GSM972201	male	78	67	0	3
GSM972200	male	61	54	0	2
GSM972199	male	73	66	0	3
GSM972198	female	52	57	0	3
GSM972197	female	78	50	0	2
GSM972196	female	69	73	0	2
GSM972195	female	54	120	0	2
GSM972194	male	43	83	0	3
GSM972193	female	51	73	0	3
GSM972192	female	72	158	0	2
GSM972191	male	49	122	0	3
GSM972190	male	68	108	0	2
GSM972189	male	63	192	0	3
GSM972188	female	58	11	1	3
GSM972187	male	62	9	1	2
GSM972186	female	50	14	1	3
GSM972185	female	58	22	1	3
GSM972184	female	70	4	1	2
GSM972183	female	62	11	1	3
GSM972182	male	53	23	1	2
GSM972181	male	69	13	1	3
GSM972180	female	66	19	1	2
GSM972179	male	77	17	1	2
GSM972178	female	69	21	1	3
GSM972177	male	71	20	1	2
GSM972176	female	85	35	1	3
GSM972175	female	83	28	1	3
GSM972174	male	75	97	0	3
GSM972173	female	59	15	1	2
GSM972172	female	88	4	1	2
GSM972171	female	70	130	0	3
GSM972170	female	67	73	0	3
GSM972169	male	50	164	0	2
GSM972168	male	76	4	1	3
GSM972167	male	47	36	1	2
GSM972166	female	42	3	1	3
GSM972165	male	67	36	1	2
GSM972164	male	70	3	1	3
GSM972163	male	71	41	0	2
GSM972162	female	73	77	0	3
GSM972161	female	91	9	1	2
GSM972160	male	73	39	1	2
GSM972159	male	67	93	0	3
GSM972158	female	45	120	0	3
GSM972157	male	57	118	0	3
GSM972156	male	67	112	0	3
GSM972155	male	42	6	1	3
GSM972154	female	49	3	1	3
GSM972153	male	71	66	0	2
GSM972152	female	70	56	0	3
GSM972151	female	75	77	0	3
GSM972150	female	55	109	0	3
GSM972149	male	64	132	0	2
GSM972148	male	59	127	0	3
GSM972147	male	79	140	0	2
GSM972146	male	60	66	0	3
GSM972145	female	63	135	0	3
GSM972144	female	63	121	0	2
GSM972143	male	57	154	0	2
GSM972142	female	86	2	1	3
GSM972141	male	58	15	1	3
GSM972140	male	64	56	1	2
GSM972139	female	69	38	1	3
GSM972138	male	77	45	1	2
GSM972137	male	68	9	1	2
GSM972136	male	54	61	1	3
GSM972135	female	78	4	1	2
GSM972134	male	74	7	1	3
GSM972133	male	64	27	1	3
GSM972132	female	87	61	0	2
GSM972131	female	78	86	0	2
GSM972130	male	76	55	0	2
GSM972129	male	76	11	0	2
GSM972128	male	64	93	0	2
GSM972127	female	66	85	0	2
GSM972126	male	61	63	0	2
GSM972125	female	64	14	1	2
GSM972124	female	49	75	0	2
GSM972123	male	53	71	0	2
GSM972122	female	97	19	1	3
GSM972121	male	96	35	0	3
GSM972120	female	96	36	0	3
GSM972119	male	96	25	1	3
GSM972118	male	64	19	1	3
GSM972117	female	78	11	1	3
GSM972116	female	79	2	1	3
GSM972115	female	59	11	1	3
GSM972114	male	73	46	0	3
GSM972113	female	63	18	1	3
GSM972112	female	64	32	0	3
GSM972111	male	63	13	1	3
GSM972110	male	76	4	1	3
GSM972109	male	96	36	0	3
GSM972108	male	64	103	0	3
GSM972107	male	76	60	0	3
GSM972106	female	96	9	1	3
GSM972105	male	53	32	0	3
GSM972104	female	72	41	0	3
GSM972103	male	66	28	1	3
GSM972102	male	22	46	0	3
GSM972101	male	56	21	1	3
GSM972100	female	71	25	0	3
GSM972099	male	78	15	0	3
GSM972098	male	66	15	0	3
GSM972097	male	64	12	1	3
GSM972096	female	63	3	1	3
GSM972095	male	50	67	0	2
GSM972094	female	67	61	0	2
GSM972093	female	55	74	0	2
GSM972092	female	76	47	0	2
GSM972091	male	67	45	1	2
GSM972090	female	72	69	0	2
GSM972089	female	68	87	0	2
GSM972088	female	73	79	0	2
GSM972087	female	84	8	1	2
GSM972086	male	81	43	0	2
GSM972085	male	56	97	0	2
GSM972084	female	73	129	0	2
GSM972083	female	65	127	0	2
GSM972082	male	75	119	1	2
GSM972081	female	68	26	0	2
GSM972080	male	61	53	1	2
GSM972079	male	44	168	0	2
GSM972078	male	63	54	1	2
GSM972077	female	58	26	1	2
GSM972076	male	48	153	0	2
GSM972075	male	42	44	0	2
GSM972074	female	70	1	1	2
GSM972073	female	80	163	0	2
GSM972072	female	70	172	0	2
GSM972071	female	68	183	0	2
GSM972070	female	64	68	0	2
GSM972069	male	68	201	0	2
GSM972068	male	44	3	1	2
GSM972067	female	83	183	0	2
GSM972066	male	69	0	1	4
GSM972065	male	48	46	0	2
GSM972064	male	60	0	1	4
GSM972063	male	54	70	0	2
GSM972062	female	43	0	1	2
GSM972061	female	78	43	0	2
GSM972060	male	66	82	0	2
GSM972059	female	76	59	0	2
GSM972058	female	75	60	0	2
GSM972057	male	70	26	0	2
GSM972056	female	78	92	0	2
GSM972055	female	31	93	0	2
GSM972054	male	82	26	0	2
GSM972053	male	55	29	0	2
GSM972052	male	68	15	0	2
GSM972051	female	34	0	1	4
GSM972050	female	75	19	0	2
GSM972049	male	79	26	0	2
GSM972048	female	50	0	1	4
GSM972047	female	93	33	0	2
GSM972046	male	54	21	1	2
GSM972045	male	71	0	1	4
GSM972044	male	58	42	0	2
GSM972043	male	56	0	1	4
GSM972042	male	83	51	0	2
GSM972041	male	78	55	0	2
GSM972040	male	81	63	0	2
GSM972039	male	65	0	1	4
GSM972038	male	61	1	0	2
GSM972037	male	78	33	0	2
GSM972036	female	47	50	0	2
GSM972035	female	94	39	0	2
GSM972034	male	77	50	0	2
GSM972033	female	45	50	0	2
GSM972032	female	64	60	0	2
GSM972031	male	81	55	0	2
GSM972030	female	68	52	0	3
GSM972029	male	58	36	0	3
GSM972028	female	46	78	0	3
GSM972027	female	70	94	0	3
GSM972026	male	75	32	1	3
GSM972025	male	49	53	0	3
GSM972024	male	62	37	1	3
GSM972023	female	59	6	1	3
GSM972022	female	76	82	0	3
GSM972021	female	58	5	1	3
GSM972020	female	49	9	1	3
GSM972019	male	54	21	1	3
GSM972018	female	68	117	0	3
GSM972017	female	73	43	0	3
GSM972016	female	74.5	14	1	2
GSM972015	female	92.4	91	0	2
GSM972014	male	65.8	0	1	4
GSM972013	female	89.4	43	0	4
GSM972012	female	86.8	101	0	4
GSM972011	female	75.3	18	1	4
GSM972010	male	74.5	10	1	4
GSM972009	male	68.1	0	1	4
GSM972008	male	67.3	2	1	4
GSM972007	male	71	2	0	4
GSM972006	female	67.5	0	1	4
GSM972005	male	66.1	0	1	4
GSM972004	female	62.9	89	0	4
GSM972003	male	64.6	0	1	4
GSM972002	male	77.8	25	1	3
GSM972001	male	71.5	73	0	3
GSM972000	female	76.4	9	1	3
GSM971999	male	61.5	1	0	3
GSM971998	male	74.8	18	1	3
GSM971997	male	72	89	0	3
GSM971996	female	63	76	0	3
GSM971995	female	61.8	25	0	2
GSM971994	male	80.9	43	0	2
GSM971993	male	67.5	56	0	2
GSM971992	male	85.6	20	0	2
GSM971991	male	71.3	55	0	2
GSM971990	male	83.1	12	0	1
GSM971989	male	71.3	16	1	1
GSM971988	female	77.2	15	1	4
GSM971987	male	66.7	68	0	2
GSM971986	male	66.3	68	0	2
GSM971985	male	66.6	7	0	0
GSM971984	female	68	5	1	2
GSM971983	male	75.3	87	0	3
GSM971982	male	79.3	42	0	3
GSM971981	male	81.8	48	0	2
GSM971980	male	76.9	59	0	3
GSM971979	female	66.4	53	0	2
GSM971978	female	71.4	109	0	1
GSM971977	female	40.8	49	0	3
GSM971976	female	45.2	36	0	2
GSM971975	female	41.9	46	0	2
GSM971974	female	40.7	56	0	4
GSM971973	male	24.9	46	0	2
GSM971972	male	40.2	75	0	1
GSM971971	female	34.7	65	0	4
GSM971970	female	31.7	86	0	1
GSM971969	male	30.2	63	0	1
GSM971968	female	44.9	93	1	2
GSM971967	male	42.6	31	NA	2
GSM971966	female	40.5	63	0	3
GSM971965	female	37.5	33	0	2
GSM971964	female	35.4	35	0	3
GSM971963	male	78.2	17	1	2
GSM971962	male	60.9	73	0	3
GSM971961	female	39.2	1	1	4
GSM971960	female	38.2	74	0	1
GSM971959	male	36.9	4	1	2
GSM971958	female	36.4	0	1	4
GSM971957	male	34.5	0	1	4
