# Supplementary material for: Survival prediction in patients with colon adenocarcinoma via multiomics data integration using a deep learning algorithm
Source: Biosci Rep. 2020 Dec 21;40(12):BSR20201482. doi: 10.1042/BSR20201482 (PMC7753845; doi:10.1042/BSR20201482)
Supplement: Supplementary Tables S1-S7 [file BSR-2020-1482_supp.zip › ST4.xlsx]

## Sheet: Sheet1
Table S4. The detailed clinical information of E-GEOD-28722(n=125) dataset.
patient	age	os	os_status	pfs	pfs_status	stage
GSM711607	75	2.31	0	0.46	1	2
GSM711606	64	1.61	0	0.98	1	2
GSM711605	60	9.33	1	9.33	0	3
GSM711604	47	4.44	0	4.44	0	2
GSM711603	40	13.41	1	13.41	0	2
GSM711602	73	5.43	0	3.41	1	2
GSM711601	73	3.26	1	3.26	0	3
GSM711600	57	3.02	0	1.21	1	2
GSM711599	44	3.16	1	3.16	0	3
GSM711598	68	6.54	1	6.54	0	1
GSM711597	74	3.04	0	1.04	1	2
GSM711596	67	8.33	1	8.33	0	1
GSM711595	68	3.15	0	3.15	0	2
GSM711594	56	10.49	1	10.49	0	1
GSM711593	44	11.52	1	11.52	0	2
GSM711592	82	2.57	0	0.38	1	3
GSM711591	76	5.35	1	3.77	1	2
GSM711590	66	4.24	1	4.24	0	1
GSM711589	79	1.07	0	0.96	0	1
GSM711588	61	5.14	1	5.14	0	1
GSM711587	79	5.87	1	5.87	0	3
GSM711586	56	6.11	1	6.11	0	2
GSM711585	89	0.16	0	0.16	0	3
GSM711584	57	3.74	0	3.74	0	1
GSM711583	69	5.64	0	5.64	0	1
GSM711582	48	6.69	1	0.5	0	2
GSM711581	80	1.6	0	1.6	0	2
GSM711580	64	7.11	1	7.11	0	1
GSM711579	82	5.49	0	5.49	0	2
GSM711578	70	4.02	1	1.25	1	3
GSM711577	53	3.41	0	1.97	1	3
GSM711576	39	2.74	0	1.92	1	3
GSM711575	53	7.74	1	7.74	0	2
GSM711574	91	5.88	0	5.88	0	2
GSM711573	82	5.93	0	5.88	1	2
GSM711572	77	8.25	1	8.25	0	2
GSM711571	82	8.33	1	8.33	0	3
GSM711570	65	8.01	1	8.01	0	1
GSM711569	66	8.5	1	8.5	0	2
GSM711568	65	8.13	1	8.13	0	2
GSM711567	82	1.3	0	1.29	0	3
GSM711566	65	5.73	0	5.73	0	2
GSM711565	30	8.64	1	8.64	0	2
GSM711564	70	8.64	1	8.64	0	2
GSM711563	54	8.58	1	4.29	0	2
GSM711562	56	8.92	1	8.92	0	2
GSM711561	68	8.23	1	8.23	0	2
GSM711560	67	5.9	0	5.9	0	1
GSM711559	79	6.47	0	6.47	0	1
GSM711558	82	2.67	0	2.67	0	1
GSM711557	64	0.96	0	0.96	0	3
GSM711556	84	10.16	0	10.16	0	2
GSM711555	79	3.16	0	0.93	1	3
GSM711554	73	1.53	0	0.71	1	3
GSM711553	65	3.53	0	1.58	1	3
GSM711552	21	3.76	0	0.16	1	3
GSM711551	68	1	0	0.83	1
GSM711550	74	4.24	0	3.93	1	2
GSM711549	71	1.03	0	0.87	1	3
GSM711548	71	1.51	0	1.2	1	3
GSM711547	70	4.19	0	4.13	1	2
GSM711546	62	12.62	1	12.62	0	2
GSM711545	68	6.92	0	6.92	0	3
GSM711544	72	7.87	0	7.87	0	2
GSM711543	76	7.2	0	7.2	0	2
GSM711542	66	0.34	0	0.34	0	1
GSM711541	61	8.31	1	8.31	0	2
GSM711540	70	9.05	0	9.05	0	2
GSM711539	62	12.03	1	12.03	0	2
GSM711538	82	2.46	0	2.37	1	2
GSM711537	74	3.66	0	2.51	1	2
GSM711536	73	12.53	1	12.53	0	2
GSM711535	42	14.32	1	14.32	0	2
GSM711534	81	2.63	0	2.63	0	2
GSM711533	64	6.87	0	2.62	1	3
GSM711532	50	2	1	2	0	1
GSM711531	56	0.92	1	0.58	1	2
GSM711530	69	2.41	1	2.41	0	3
GSM711529	63	2.76	1	2.76	0	1
GSM711528	54	3.52	1	3.52	0	2
GSM711527	63	1.74	1	1.74	1	3
GSM711526	82	3.15	1	3.15	0	3
GSM711525	52	2.28	1	2.28	1	3
GSM711524	86	0.08	1	0.08	0	2
GSM711523	89	0.08	1	0.08	0	2
GSM711522	73	0.42	1	0.25	1	2
GSM711521	66	0.92	0	0.25	1	4
GSM711520	55	4.74	1	4.74	0	2
GSM711519	74	0.75	1	0.75	0	3
GSM711518	54	0.17	1	0.17	0
GSM711517	67	6.1	1	6.1	0	2
GSM711516	49	8.36	1	8.36	0	2
GSM711515	42	1.08	0	1.08	0	4
GSM711514	69	0.58	1	0.58	0	3
GSM711513	70	7.86	1	7.86	0	2
GSM711512	74	2.58	1	2.58	0	2
GSM711511	64	0.67	1	0.67	0	3
GSM711510	37	2.25	1	2.25	0	2
GSM711509	59	9.59	1	9.59	0	2
GSM711508	76	2.83	1	2.83	0	2
GSM711507	67	7.42	1	7.42	0	1
GSM711506	78	7.32	1	7.32	0	2
GSM711505	53	10.06	1	10.06	0	2
GSM711504	55	10.49	1	10.49	0	2
GSM711503	70	4.33	0	4.08	1	4
GSM711502	50	5.75	1	5.75	0	2
GSM711501	66	6.58	0	6.58	0	1
GSM711500	60	6.33	1	6.33	0	3
GSM711499	70	4.67	0	1.58	1	1
GSM711498	56	2.33	0	1.08	1	3
GSM711497	74	7.58	1	7.58	0	2
GSM711496	83	2.75	0	2.75	0	2
GSM711495	57	7.25	1	7.25	0	1
GSM711494	73	7.17	1	7.17	0	2
GSM711493	68	2.17	0	1.92	1	4
GSM711492	79	5.83	1	5.83	0	2
GSM711491	58	8.33	1	8.33	0	1
GSM711490	49	10.17	1	10.17	0	3
GSM711489	73	13.25	1	13.25	0	1
GSM711488	40	5.25	0	2.58	1	3
GSM711487	52	11.25	1	11.25	0	2
GSM711486	63	0.42	0	0.42	0	4
GSM711485	52	11.67	0	11.67	0	2
GSM711484	60	12.33	0	12.33	0	2
GSM711483	80	7.25	1	7.25	0	1
