# Supplementary material for: Survival prediction in patients with colon adenocarcinoma via multiomics data integration using a deep learning algorithm
Source: Biosci Rep. 2020 Dec 21;40(12):BSR20201482. doi: 10.1042/BSR20201482 (PMC7753845; doi:10.1042/BSR20201482)
Supplement: Supplementary Tables S1-S7 [file BSR-2020-1482_supp.zip › ST5.xlsx]

## Sheet: Sheet1
Table S5. The detailed values of Silhouette index and Calinski-Harabasz criterion.
K	CH	Silhouette
2	30.4917	0.1187
3	30.1102	0.0895
4	32.0337	0.1059
5	29.0269	0.0898
6	25.1882	0.0753
