# Supplementary material for: Survival prediction in patients with colon adenocarcinoma via multiomics data integration using a deep learning algorithm
Source: Biosci Rep. 2020 Dec 21;40(12):BSR20201482. doi: 10.1042/BSR20201482 (PMC7753845; doi:10.1042/BSR20201482)
Supplement: Supplementary Tables S1-S7 [file BSR-2020-1482_supp.zip › ST6.xlsx]

## Sheet: feature_275
Table S6. The 275 transformed features.
Feature	TCGA-3L-AA1B-01A	TCGA-4N-A93T-01A	TCGA-4T-AA8H-01A	TCGA-5M-AAT4-01A	TCGA-5M-AAT6-01A	TCGA-5M-AATE-01A	TCGA-A6-2671-01A	TCGA-A6-2675-01A	TCGA-A6-2677-01A	TCGA-A6-2680-01A	TCGA-A6-2681-01A	TCGA-A6-2682-01A	TCGA-A6-2684-01A	TCGA-A6-2685-01A	TCGA-A6-2686-01A	TCGA-A6-3809-01A	TCGA-A6-3810-01A	TCGA-A6-4105-01A	TCGA-A6-4107-01A	TCGA-A6-5656-01A	TCGA-A6-5657-01A	TCGA-A6-5659-01A	TCGA-A6-5660-01A	TCGA-A6-5661-01A	TCGA-A6-5662-01A	TCGA-A6-5664-01A	TCGA-A6-5665-01A	TCGA-A6-5666-01A	TCGA-A6-5667-01A	TCGA-A6-6137-01A	TCGA-A6-6138-01A	TCGA-A6-6140-01A	TCGA-A6-6141-01A	TCGA-A6-6142-01A	TCGA-A6-6648-01A	TCGA-A6-6649-01A	TCGA-A6-6650-01A	TCGA-A6-6651-01A	TCGA-A6-6652-01A	TCGA-A6-6653-01A	TCGA-A6-6654-01A	TCGA-A6-6780-01A	TCGA-A6-6781-01A	TCGA-A6-6782-01A	TCGA-A6-A565-01A	TCGA-A6-A566-01A	TCGA-A6-A567-01A	TCGA-A6-A56B-01A	TCGA-A6-A5ZU-01A
ft0	-0.00883749	-0.00884416	-0.00884164	-0.00883151	-0.00883582	-0.00883197	-0.00882948	-0.00884197	-0.00883122	-0.00883386	-0.0088306	-0.00882858	-0.00883787	-0.00883761	-0.00883349	-0.00883658	-0.00883172	-0.00883379	-0.00883038	-0.00883373	-0.00883563	-0.00882776	-0.00883159	-0.00883398	-0.00883098	-0.00883107	-0.00884054	-0.00882273	-0.00883393	-0.00883487	-0.00883148	-0.0088305	-0.00883718	-0.00882849	-0.00883462	-0.00883679	-0.00883849	-0.00883339	-0.00882995	-0.00883647	-0.00882774	-0.008839	-0.00883828	-0.00883373	-0.00884043	-0.0088309	-0.00884107	-0.00882694	-0.00883216
ft1	-0.000688051	-0.000682847	-0.000694379	-0.000688212	-0.000691265	-0.000688307	-0.000682453	-0.000689802	-0.000703987	-0.000688922	-0.000686162	-0.000690257	-0.000693731	-0.000687082	-0.000683141	-0.00069215	-0.000687416	-0.00068299	-0.000694059	-0.000693712	-0.000691678	-0.000688405	-0.000687382	-0.00068881	-0.000683922	-0.000695327	-0.000684675	-0.00068718	-0.000687635	-0.000684703	-0.00068963	-0.000687511	-0.000684673	-0.000682722	-0.000688305	-0.000695771	-0.000687975	-0.000694703	-0.000679161	-0.000672865	-0.000692156	-0.000686425	-0.000690705	-0.00069013	-0.000696735	-0.000690587	-0.000684964	-0.000682656	-0.0006933
ft2	-0.000455225	-0.000457002	-0.000450219	-0.000447303	-0.000448146	-0.000443267	-0.000446649	-0.000463646	-0.000443729	-0.000451465	-0.000460866	-0.000461529	-0.00045591	-0.000459674	-0.000456075	-0.000448964	-0.000450297	-0.000450096	-0.000455458	-0.000450431	-0.000451262	-0.000453036	-0.00045962	-0.000464373	-0.000459065	-0.000455092	-0.000450951	-0.000450871	-0.00045386	-0.000457143	-0.000448532	-0.000448544	-0.000455611	-0.000452726	-0.000452797	-0.000456016	-0.000450551	-0.000451693	-0.000442819	-0.000448762	-0.000455242	-0.000448086	-0.000450737	-0.000450973	-0.000457235	-0.000454882	-0.000453394	-0.000455513	-0.000451912
ft3	0.00449044	0.00449721	0.00449527	0.0044916	0.00449258	0.00448526	0.00449828	0.00449329	0.00449572	0.0044888	0.00449108	0.00447559	0.00449255	0.00449401	0.00448818	0.00448657	0.00449408	0.0044946	0.00449034	0.00448754	0.00449548	0.00448562	0.00449042	0.00450131	0.00449631	0.00449481	0.00449693	0.00449436	0.00449343	0.00449304	0.00449404	0.00448769	0.00449123	0.0044851	0.00449681	0.0044925	0.00449284	0.00449482	0.00447988	0.00449204	0.0044946	0.00449119	0.00449038	0.00448988	0.00449408	0.00449857	0.0044768	0.00449699	0.00449101
ft4	0.000174326	0.000174369	0.000173061	0.000176157	0.000175686	0.000175483	0.000188843	0.000169813	0.000174663	0.000163604	0.000173458	0.000190135	0.000172097	0.000174354	0.00017909	0.000169612	0.000171072	0.000172055	0.000171699	0.000173471	0.000177208	0.000175797	0.000176204	0.000172331	0.000182522	0.000179218	0.000181788	0.000176048	0.000185419	0.000167289	0.000183831	0.000179235	0.000175199	0.000174481	0.000172708	0.000174044	0.000175877	0.000175811	0.000180423	0.000179035	0.000183784	0.000176762	0.000176025	0.000172257	0.000168959	0.000169112	0.000184452	0.000175997	0.000176417
ft5	1.48937e-05	1.66991e-05	3.3264e-05	1.99475e-05	1.31903e-05	2.046e-05	2.32621e-05	9.23592e-06	2.91876e-05	1.72204e-05	9.00822e-06	2.97835e-05	8.10856e-06	6.44149e-06	1.5398e-05	1.24597e-05	5.02169e-06	1.74143e-05	1.38667e-05	1.61321e-05	1.04269e-05	1.21822e-05	8.16793e-06	2.39389e-05	1.6747e-05	1.50045e-05	2.35764e-05	1.61089e-05	1.92809e-05	1.82893e-05	1.83776e-05	2.49559e-05	1.15675e-05	1.40136e-05	1.61356e-05	1.00313e-05	1.45687e-05	6.98212e-06	1.97126e-05	2.60267e-05	6.89691e-06	2.30342e-05	6.2841e-06	1.21875e-05	1.08758e-05	1.41156e-05	3.39393e-05	2.14325e-05	6.99982e-06
ft6	-0.010628	-0.0106229	-0.0106271	-0.0106238	-0.0106233	-0.010625	-0.0106181	-0.0106269	-0.0106244	-0.0106276	-0.0106253	-0.0106104	-0.0106254	-0.0106301	-0.0106328	-0.0106263	-0.0106238	-0.0106247	-0.0106268	-0.0106338	-0.0106204	-0.0106244	-0.0106289	-0.0106165	-0.01062	-0.0106231	-0.0106257	-0.0106297	-0.0106193	-0.0106344	-0.0106178	-0.0106312	-0.0106322	-0.010615	-0.0106367	-0.0106258	-0.0106291	-0.0106304	-0.0106217	-0.0106167	-0.0106176	-0.0106306	-0.0106227	-0.010626	-0.0106304	-0.0106235	-0.0106253	-0.0106206	-0.0106134
ft7	0.000170317	0.00017342	0.000179587	0.000175717	0.000171458	0.000171149	0.000175958	0.000170449	0.000178656	0.000178397	0.00018026	0.000184717	0.000174979	0.000170903	0.000176232	0.000169762	0.000166916	0.000170923	0.000181904	0.000166046	0.000172498	0.00016531	0.000168589	0.000169454	0.000169931	0.000170152	0.000168351	0.000173648	0.000183434	0.000172424	0.000174542	0.000176953	0.000171371	0.000164319	0.000176517	0.000168217	0.000169515	0.000166329	0.000170274	0.000176426	0.000174847	0.00016508	0.000176483	0.000166249	0.000167564	0.000160611	0.000172629	0.000172007	0.00017028
ft8	0.00862827	0.00862786	0.00861995	0.00862224	0.00861529	0.00862544	0.00862755	0.00861992	0.00862602	0.00862963	0.00862081	0.00862913	0.00862653	0.00862838	0.00862342	0.00861756	0.00862015	0.00861941	0.00862635	0.0086239	0.00862167	0.00861828	0.00862823	0.00861985	0.00862767	0.00862461	0.00862154	0.00862647	0.00861895	0.00862526	0.00861495	0.00862555	0.00862115	0.00862087	0.00862268	0.0086228	0.00862426	0.0086257	0.00862853	0.00861248	0.00862003	0.00862937	0.00861358	0.00862162	0.00862644	0.00862232	0.00862178	0.00862379	0.00861695
ft9	0.00431048	0.00430198	0.00431198	0.00429861	0.00429209	0.0043029	0.00429371	0.00430427	0.00430335	0.00429628	0.00430487	0.00428854	0.00430352	0.00430407	0.00430433	0.00430298	0.00430231	0.00430342	0.00430894	0.00430338	0.00430203	0.00430524	0.00430253	0.00429872	0.00429902	0.00430543	0.00429993	0.00430954	0.00430571	0.0043093	0.00430036	0.00430313	0.00430566	0.00431162	0.00430224	0.00430103	0.00430332	0.00429881	0.00429883	0.00430023	0.0042983	0.00430279	0.00430387	0.00430293	0.00430051	0.00430293	0.0043124	0.00430382	0.00430391
ft10	0.00555159	0.00555131	0.00555863	0.00555052	0.00555474	0.0055434	0.00554209	0.00555192	0.00555104	0.00555782	0.0055636	0.00554352	0.00554523	0.00555347	0.00554392	0.0055543	0.00555123	0.00554727	0.00554723	0.00554886	0.00554666	0.00554645	0.00555033	0.00554933	0.00554473	0.00555448	0.00555133	0.00555523	0.00554187	0.00555946	0.0055554	0.00555284	0.00555199	0.00555643	0.00555614	0.00555608	0.00554641	0.0055455	0.00554557	0.00555694	0.00555217	0.00555346	0.00555416	0.00554999	0.00555677	0.00554844	0.00555484	0.00553538	0.00554729
ft11	-0.0102686	-0.0102708	-0.0102671	-0.0102696	-0.0102625	-0.0102597	-0.0102745	-0.0102695	-0.0102745	-0.0102658	-0.0102711	-0.0102582	-0.0102786	-0.0102644	-0.0102646	-0.0102762	-0.0102769	-0.0102633	-0.010269	-0.0102763	-0.0102719	-0.010275	-0.0102718	-0.010269	-0.0102721	-0.0102652	-0.0102643	-0.0102694	-0.0102805	-0.0102679	-0.0102682	-0.0102654	-0.0102737	-0.0102665	-0.010265	-0.0102696	-0.0102716	-0.0102735	-0.0102684	-0.010275	-0.010272	-0.0102695	-0.0102734	-0.0102687	-0.0102688	-0.0102688	-0.0102745	-0.0102755	-0.0102692
ft12	0.00719766	0.00719854	0.00720404	0.00720891	0.00720182	0.00720457	0.00720813	0.00719325	0.00720459	0.0071988	0.00719557	0.00719252	0.00719385	0.00719372	0.00719792	0.00719328	0.00719643	0.00719018	0.00719142	0.00720252	0.00719956	0.00719277	0.00720266	0.0071979	0.00720609	0.0071899	0.00720369	0.00719994	0.00719912	0.00719401	0.00719226	0.00720115	0.00719386	0.00719269	0.00719834	0.0071947	0.0072006	0.00719988	0.00720229	0.00720211	0.0071945	0.0071987	0.00719643	0.00719874	0.00719679	0.00719582	0.00719989	0.00720797	0.00718916
ft13	0.00208765	0.00209127	0.00208698	0.00208942	0.00208378	0.00207673	0.00208262	0.00209033	0.00209034	0.00208766	0.00207122	0.00208894	0.00208942	0.00208561	0.00207952	0.00207692	0.00208544	0.00207973	0.00209354	0.00208762	0.00208402	0.00208279	0.00209247	0.00208409	0.00208824	0.00208616	0.00208452	0.00208578	0.00208791	0.00209145	0.00207566	0.00208471	0.00208495	0.00208435	0.00208607	0.00207919	0.00208406	0.00207727	0.00207427	0.00208652	0.00207954	0.00208738	0.0020815	0.00208454	0.00208463	0.00208127	0.00209056	0.00208146	0.00208141
ft14	0.00251042	0.00251499	0.00251743	0.00251367	0.00250775	0.00251475	0.0025049	0.00251189	0.00249785	0.0025101	0.0025088	0.00250739	0.00250857	0.00251165	0.00250758	0.00250311	0.00250453	0.0025136	0.0025104	0.00251052	0.00250739	0.00251102	0.00251051	0.0025152	0.00251634	0.00250876	0.00251646	0.0025133	0.0025158	0.00251201	0.00250281	0.00251201	0.00251682	0.0025096	0.00250688	0.00250806	0.00251667	0.00251377	0.0025131	0.00251912	0.00251173	0.00250729	0.00250059	0.00251055	0.00250548	0.00250505	0.00251526	0.00252007	0.00251393
ft15	-0.00662876	-0.00662851	-0.00662734	-0.00663119	-0.00662559	-0.00664035	-0.00663217	-0.00663143	-0.00663002	-0.00662899	-0.00663191	-0.00664449	-0.00663045	-0.00662813	-0.00661799	-0.00662649	-0.00662338	-0.00663127	-0.00661799	-0.00663346	-0.00662805	-0.00662692	-0.00662552	-0.00663282	-0.00662772	-0.00663315	-0.00661648	-0.00663538	-0.00663747	-0.00663136	-0.00662981	-0.00663319	-0.00662775	-0.0066358	-0.00662613	-0.00662932	-0.00663179	-0.00663479	-0.00664006	-0.00663416	-0.00662613	-0.00663133	-0.00662572	-0.0066292	-0.0066263	-0.00663393	-0.00663781	-0.00663939	-0.0066269
ft16	0.00715896	0.00715914	0.00715704	0.00716214	0.00715903	0.00716773	0.00715612	0.00716362	0.00716027	0.0071692	0.00716085	0.00717238	0.00716864	0.00716337	0.00716233	0.00717112	0.00716305	0.00715957	0.00715992	0.00716618	0.00716175	0.00716136	0.00716337	0.0071693	0.0071543	0.00716619	0.00716271	0.00715979	0.00715261	0.00716291	0.00716794	0.00715754	0.00716414	0.00715534	0.00716326	0.00716492	0.00716943	0.00716097	0.00715245	0.00716482	0.00715899	0.00716717	0.00717143	0.00716675	0.0071665	0.00716017	0.00715735	0.00716051	0.00716362
ft17	0.00238265	0.00239084	0.00239106	0.00238912	0.00238286	0.00238896	0.00237555	0.00238758	0.00239073	0.00238831	0.00239005	0.00238333	0.00238519	0.00237892	0.00238171	0.00238652	0.00238554	0.00238698	0.0023864	0.00238832	0.00238182	0.00238887	0.00238512	0.00239488	0.00238138	0.00238391	0.00238813	0.00238707	0.00239322	0.00239271	0.00239059	0.00239472	0.00238098	0.00239601	0.00239462	0.0023839	0.00238756	0.002384	0.00238408	0.00238541	0.00238171	0.00238642	0.00238587	0.0023831	0.00238913	0.00239222	0.00237974	0.0023903	0.00237809
ft18	-0.00470715	-0.00470653	-0.00470024	-0.00470476	-0.00471073	-0.0047048	-0.00470587	-0.00470982	-0.00470184	-0.00470878	-0.00470365	-0.00471803	-0.00470637	-0.00469583	-0.00470768	-0.00470646	-0.0047029	-0.00470632	-0.00469943	-0.00470398	-0.00470526	-0.0047012	-0.00470537	-0.00471878	-0.0047127	-0.00469931	-0.00471374	-0.00470195	-0.00470583	-0.00470178	-0.00471172	-0.00470687	-0.00469754	-0.00470096	-0.004706	-0.00470476	-0.00470333	-0.00470677	-0.0047133	-0.00471235	-0.00470894	-0.00471025	-0.00470686	-0.00470542	-0.00470871	-0.00470438	-0.00470167	-0.00470362	-0.00471613
ft19	0.00159609	0.00161161	0.0016018	0.00160251	0.00158482	0.00159746	0.00160203	0.0015939	0.00159986	0.00159301	0.00160386	0.00159214	0.00159715	0.00159661	0.00159328	0.00159224	0.00159882	0.00159815	0.00160378	0.0016003	0.00159043	0.00159338	0.00159996	0.00159877	0.00160536	0.0015903	0.00159863	0.00160033	0.00159212	0.0015923	0.00158546	0.00160002	0.00159293	0.00159876	0.00159023	0.00159309	0.00159348	0.00159398	0.00161569	0.00160123	0.00158618	0.00158987	0.00159297	0.00159426	0.00159524	0.00159334	0.00159957	0.00159435	0.00160011
ft20	-0.00301807	-0.00301822	-0.00301781	-0.00302379	-0.003019	-0.00301632	-0.0030219	-0.0030303	-0.00300829	-0.00302711	-0.00302099	-0.00302234	-0.0030226	-0.00303082	-0.00303215	-0.00303358	-0.0030204	-0.0030235	-0.00302788	-0.00301963	-0.0030187	-0.00302074	-0.00302429	-0.00303728	-0.00300954	-0.00301614	-0.00303011	-0.00302452	-0.00302217	-0.0030255	-0.00301938	-0.00302877	-0.00302825	-0.00301231	-0.00302523	-0.00302367	-0.00302252	-0.00302022	-0.00300959	-0.00301797	-0.00301596	-0.00303301	-0.00302142	-0.00301945	-0.00302845	-0.00302623	-0.00301703	-0.00302109	-0.00301985
ft21	-0.00420718	-0.00420673	-0.00420321	-0.00420625	-0.00419693	-0.00420668	-0.00420591	-0.00421075	-0.00420995	-0.00421218	-0.00420941	-0.00421448	-0.00420688	-0.00420246	-0.00419723	-0.00421148	-0.00420398	-0.00420368	-0.00420609	-0.00420487	-0.00420365	-0.0042127	-0.0042071	-0.00420715	-0.00419982	-0.00420689	-0.00420464	-0.00420899	-0.0042015	-0.00420405	-0.00420424	-0.00420899	-0.00420309	-0.0041948	-0.00419953	-0.00420283	-0.00420264	-0.00419077	-0.00420143	-0.00419738	-0.00420717	-0.00420967	-0.00420689	-0.00420161	-0.00420436	-0.0042025	-0.00421539	-0.00420095	-0.0041866
ft22	0.000234844	0.000240691	0.00023864	0.000241265	0.000242413	0.000231081	0.000244513	0.000233197	0.000239572	0.000244742	0.000244857	0.000248822	0.000231197	0.000232927	0.00023914	0.000233063	0.000230875	0.000242326	0.000236882	0.000229276	0.000233109	0.000234173	0.000235467	0.000230455	0.000232387	0.000229791	0.000238171	0.000237319	0.000229009	0.000237448	0.000229757	0.000234797	0.00023746	0.00022912	0.000236066	0.00023247	0.000238162	0.000233591	0.000238445	0.000232309	0.000231982	0.000235527	0.000231025	0.000232951	0.000234694	0.000231238	0.000228045	0.000236442	0.000231765
ft23	0.00063719	0.000637424	0.000650258	0.000639741	0.000634687	0.000644823	0.000633862	0.000636382	0.000641829	0.000646604	0.000632266	0.000629352	0.000634557	0.000638778	0.000637041	0.000637392	0.000636923	0.000633553	0.000639899	0.00064377	0.000638109	0.000637203	0.000637636	0.000641801	0.00064043	0.000633244	0.000639809	0.000635819	0.000633938	0.000636424	0.000640125	0.000635455	0.00063945	0.000637126	0.000639743	0.000636233	0.000636794	0.000633435	0.000645547	0.000642436	0.000632948	0.000639842	0.000634309	0.00063599	0.000641328	0.000635891	0.000647678	0.000645431	0.000643898
ft24	0.00355017	0.00355205	0.00354744	0.00354916	0.00355333	0.00355447	0.00354712	0.0035472	0.00355008	0.0035449	0.00356367	0.00355421	0.00354438	0.00355988	0.00354819	0.00355024	0.00354558	0.00354154	0.00355305	0.00354546	0.00354528	0.00354824	0.00355424	0.00355023	0.00354629	0.00354993	0.003549	0.00354734	0.00355745	0.00354889	0.00355617	0.00355408	0.00355118	0.00355473	0.00354744	0.00354861	0.00354811	0.00355125	0.00355034	0.00355287	0.00355325	0.00354177	0.00354938	0.00355069	0.00354906	0.00354713	0.00355709	0.00354102	0.00354007
ft25	-0.00333052	-0.00332819	-0.00332901	-0.00333216	-0.00333058	-0.00333335	-0.00333116	-0.00333013	-0.00331895	-0.00333774	-0.00333691	-0.00334178	-0.00332823	-0.00334001	-0.0033286	-0.00332709	-0.00332618	-0.00333169	-0.00332895	-0.00332339	-0.00333147	-0.00332708	-0.00333085	-0.00333073	-0.00332665	-0.0033317	-0.00333029	-0.00332639	-0.00332978	-0.00332592	-0.00332795	-0.00332674	-0.00332871	-0.00333453	-0.00332661	-0.00332982	-0.0033233	-0.00333119	-0.00332916	-0.00332447	-0.00333218	-0.00332622	-0.00331947	-0.00332911	-0.0033267	-0.00333163	-0.00333312	-0.00333509	-0.00332384
ft26	-0.00594949	-0.00595294	-0.00595279	-0.00595005	-0.00595637	-0.0059428	-0.00594831	-0.00594731	-0.00594565	-0.00594848	-0.00593414	-0.00593954	-0.00594505	-0.00595456	-0.00594717	-0.00594148	-0.00594818	-0.00594564	-0.00594403	-0.00594994	-0.00594683	-0.00594563	-0.00594262	-0.00594523	-0.00594923	-0.00594703	-0.00594957	-0.00594535	-0.00594734	-0.00595062	-0.00594458	-0.00595253	-0.00594267	-0.00594934	-0.00595578	-0.00595064	-0.00594938	-0.00594881	-0.005951	-0.00594354	-0.00595331	-0.00595257	-0.00594677	-0.00594907	-0.00594883	-0.00595648	-0.0059613	-0.00595563	-0.00594073
ft27	0.0102886	0.010297	0.0102873	0.0102929	0.01029	0.0102975	0.0102867	0.0102896	0.0102967	0.0102883	0.010279	0.010282	0.0102972	0.0102864	0.0102883	0.0103019	0.0102913	0.0102951	0.0102911	0.0102903	0.0102957	0.0102915	0.0102974	0.0102904	0.0102927	0.0102898	0.0102893	0.0102938	0.0102962	0.0102906	0.0102963	0.0102918	0.0102857	0.0102932	0.0102924	0.0102873	0.0102976	0.0102936	0.0102834	0.0102989	0.0103043	0.0103074	0.0102914	0.010296	0.0102923	0.0102967	0.0102956	0.010297	0.0102908
ft28	0.0066601	0.00665571	0.00665838	0.00666031	0.00665729	0.00665121	0.00664609	0.0066629	0.00665665	0.00664756	0.00665765	0.00664025	0.00665915	0.00666743	0.00664794	0.00665694	0.00665515	0.00665729	0.0066514	0.00665404	0.00665646	0.00665666	0.00665786	0.0066499	0.00665775	0.00665999	0.00666007	0.00665729	0.00665838	0.00666189	0.00665022	0.00665486	0.00665494	0.00666709	0.00665962	0.00665999	0.00665298	0.00665937	0.00665726	0.00665776	0.00666158	0.00665899	0.00666432	0.00665743	0.00666082	0.00665646	0.0066681	0.00666235	0.00665351
ft29	-0.00908156	-0.00907829	-0.00908934	-0.00908376	-0.00909272	-0.00908204	-0.00906931	-0.0090828	-0.0090779	-0.00908852	-0.00909075	-0.00906895	-0.00909228	-0.00908827	-0.00908874	-0.00908296	-0.00908628	-0.00907692	-0.00908287	-0.00907959	-0.00908787	-0.00908214	-0.00908155	-0.00907779	-0.00908265	-0.00908134	-0.009076	-0.00907913	-0.00908021	-0.00908061	-0.00908119	-0.00908618	-0.00908396	-0.00908422	-0.00908402	-0.00908594	-0.00908034	-0.00908756	-0.00906762	-0.00907245	-0.00908508	-0.00907306	-0.00908614	-0.00909026	-0.00908653	-0.00908532	-0.00907729	-0.00907941	-0.00907689
ft30	0.00112476	0.0011188	0.00112267	0.00113047	0.00113565	0.00112494	0.00111831	0.00111982	0.0011274	0.00111728	0.00112835	0.00112747	0.0011249	0.00111612	0.00112854	0.00113026	0.00112539	0.00112014	0.00112186	0.00112579	0.00112681	0.00112469	0.00112291	0.00112207	0.00112485	0.00112532	0.00112333	0.00112463	0.00112621	0.0011225	0.00112771	0.00111652	0.00112145	0.00113077	0.00112278	0.00112161	0.00112431	0.00113445	0.00112196	0.00111917	0.00112206	0.00112811	0.00112807	0.00112856	0.00111858	0.00112126	0.00113005	0.00112266	0.00113192
ft31	-0.00304168	-0.00304851	-0.00305415	-0.00304358	-0.00304353	-0.00303655	-0.00303591	-0.00303655	-0.00303971	-0.00303425	-0.00303555	-0.00303902	-0.00304174	-0.00303306	-0.00303906	-0.00303229	-0.00304368	-0.00303834	-0.00304599	-0.00303991	-0.003046	-0.00304086	-0.00304521	-0.00304903	-0.00304633	-0.00304482	-0.00304701	-0.00304268	-0.00304498	-0.00304449	-0.00303954	-0.00304081	-0.0030465	-0.00303433	-0.00304203	-0.0030425	-0.00304656	-0.00303955	-0.00303943	-0.00304669	-0.00304534	-0.0030402	-0.0030385	-0.00304089	-0.0030415	-0.00304277	-0.00303846	-0.0030397	-0.00303838
ft32	-0.00639494	-0.00640152	-0.00640846	-0.0064068	-0.00640119	-0.00640192	-0.00640496	-0.00640394	-0.00639166	-0.0063987	-0.00641935	-0.00640643	-0.00640928	-0.00640808	-0.00640564	-0.00641352	-0.00639782	-0.00639986	-0.00641224	-0.00640412	-0.00640623	-0.00640165	-0.00640515	-0.00640938	-0.00640104	-0.00640044	-0.00641604	-0.00640221	-0.00640975	-0.00640483	-0.00641269	-0.00640396	-0.00640881	-0.00641356	-0.00639834	-0.00639861	-0.00640595	-0.00639899	-0.00640626	-0.00641155	-0.00640738	-0.00641077	-0.00641266	-0.00640636	-0.00640038	-0.00640393	-0.00640447	-0.00640594	-0.00640245
ft33	-0.000387757	-0.000387873	-0.000383858	-0.000388168	-0.000390374	-0.000388119	-0.000383735	-0.000385377	-0.000384466	-0.00037939	-0.000377364	-0.000381786	-0.000386163	-0.000387461	-0.000383066	-0.000381589	-0.000384668	-0.000380746	-0.000376728	-0.000391123	-0.000385748	-0.000384378	-0.000386599	-0.000371877	-0.000380372	-0.000382791	-0.000387624	-0.000380489	-0.000384948	-0.000388109	-0.000386613	-0.00038645	-0.000380226	-0.000383929	-0.000383122	-0.000383955	-0.000388482	-0.000386964	-0.000387574	-0.000385641	-0.00039031	-0.000383991	-0.000388558	-0.000384712	-0.000382794	-0.00038742	-0.000398165	-0.000387564	-0.000383576
ft34	-0.00313554	-0.00313808	-0.0031412	-0.00314571	-0.00312447	-0.00313393	-0.0031379	-0.00313102	-0.00313194	-0.00313596	-0.00313019	-0.00313552	-0.00313855	-0.0031429	-0.00314156	-0.0031468	-0.00314052	-0.00313889	-0.00314418	-0.00314867	-0.00313721	-0.00313759	-0.00313248	-0.00314089	-0.00313944	-0.00313772	-0.00314467	-0.00313469	-0.00313368	-0.00313152	-0.0031406	-0.00313447	-0.00313598	-0.00314178	-0.003132	-0.00313818	-0.00314802	-0.00313135	-0.0031418	-0.003142	-0.00313631	-0.00314351	-0.00314273	-0.00313541	-0.00313703	-0.00314031	-0.0031482	-0.00314181	-0.00313188
ft35	0.004573	0.00456534	0.00456712	0.00456925	0.00456629	0.00456508	0.0045637	0.00457526	0.00456604	0.00457454	0.00457369	0.00457211	0.00457081	0.00457151	0.00456775	0.00456773	0.00456695	0.00456996	0.00456631	0.00456397	0.00456793	0.004569	0.00456959	0.0045726	0.00456699	0.00457396	0.00456336	0.00456408	0.00456982	0.00457194	0.00457226	0.00456871	0.00457234	0.00457073	0.004569	0.00456877	0.00456796	0.00457275	0.00457157	0.00457012	0.00457149	0.00455733	0.00456784	0.00456664	0.0045655	0.00456628	0.00456868	0.0045634	0.00456444
ft36	8.68209e-05	8.58883e-05	9.05074e-05	8.25981e-05	9.42888e-05	9.05159e-05	8.43743e-05	8.5454e-05	8.1453e-05	8.96454e-05	8.56766e-05	9.43386e-05	8.37265e-05	8.5096e-05	9.57916e-05	7.74396e-05	8.49362e-05	8.34003e-05	7.87303e-05	8.29165e-05	8.78776e-05	8.81896e-05	8.29386e-05	8.93119e-05	8.40307e-05	8.54487e-05	8.29943e-05	8.39846e-05	8.41385e-05	8.92591e-05	8.98832e-05	8.48031e-05	8.62151e-05	8.09772e-05	8.76674e-05	8.68382e-05	8.33248e-05	9.16e-05	8.51934e-05	8.57539e-05	8.26177e-05	8.53445e-05	8.25455e-05	8.43464e-05	8.85962e-05	8.53731e-05	9.80775e-05	9.22323e-05	9.43751e-05
ft37	0.0066613	0.00665184	0.00666291	0.00665218	0.00665505	0.00665478	0.00664652	0.00665364	0.00666383	0.00665811	0.00665038	0.00666223	0.0066513	0.00664077	0.00665857	0.00665566	0.00665623	0.00665806	0.0066568	0.00666353	0.00665242	0.00666025	0.00665427	0.00666165	0.00665393	0.00665546	0.00665609	0.00665551	0.00665828	0.00666412	0.00666003	0.0066559	0.00665936	0.00664401	0.00666441	0.00665713	0.00666337	0.00665354	0.00664503	0.00665643	0.00664685	0.00666195	0.00665448	0.00665705	0.00666261	0.00665806	0.00665193	0.00664866	0.00664759
ft38	-0.00107548	-0.001083	-0.00107525	-0.00107362	-0.00108295	-0.00107277	-0.00107706	-0.00107023	-0.00108413	-0.00108263	-0.00107219	-0.00108493	-0.00107914	-0.00107709	-0.00106963	-0.00107466	-0.00107743	-0.00107428	-0.00107264	-0.00108187	-0.00107365	-0.00107626	-0.0010774	-0.00107588	-0.00108096	-0.00107165	-0.00107492	-0.00108548	-0.00107865	-0.00107602	-0.00107184	-0.00107585	-0.00107321	-0.0010767	-0.00107137	-0.00107237	-0.00107749	-0.00107535	-0.00108275	-0.00108183	-0.0010718	-0.00107462	-0.00107556	-0.00108191	-0.00107442	-0.00107435	-0.00107792	-0.00108422	-0.00107683
ft39	-0.006542	-0.00653271	-0.00653986	-0.00654856	-0.0065364	-0.0065469	-0.0065299	-0.00653451	-0.00653743	-0.00652811	-0.0065453	-0.00653592	-0.00653955	-0.00653489	-0.00653743	-0.00653936	-0.0065379	-0.00654067	-0.00653293	-0.00654122	-0.00653936	-0.00654186	-0.00653985	-0.00652494	-0.00654322	-0.00654422	-0.00653413	-0.00654239	-0.00654369	-0.00653537	-0.00653397	-0.00653203	-0.00653897	-0.00654395	-0.00653759	-0.00653962	-0.00654341	-0.00654355	-0.00653823	-0.0065358	-0.00653903	-0.00653791	-0.00653578	-0.00654314	-0.00653543	-0.00653694	-0.00653801	-0.00654351	-0.00654527
ft40	-0.0116628	-0.0116693	-0.0116604	-0.0116611	-0.0116544	-0.011655	-0.0116557	-0.0116603	-0.0116547	-0.0116545	-0.0116529	-0.0116496	-0.0116607	-0.0116612	-0.0116605	-0.0116557	-0.0116589	-0.0116632	-0.0116563	-0.011659	-0.0116607	-0.0116597	-0.0116625	-0.0116517	-0.0116615	-0.0116563	-0.0116571	-0.0116512	-0.0116559	-0.011656	-0.0116549	-0.0116636	-0.0116585	-0.0116605	-0.0116634	-0.0116529	-0.0116595	-0.0116563	-0.0116581	-0.0116527	-0.0116582	-0.0116615	-0.0116574	-0.0116617	-0.0116625	-0.011658	-0.0116525	-0.0116557	-0.0116596
ft41	6.87902e-05	7.00314e-05	6.50914e-05	7.24456e-05	6.92712e-05	7.66249e-05	7.35418e-05	7.53897e-05	7.17229e-05	7.6248e-05	7.53532e-05	7.52889e-05	6.54486e-05	6.83562e-05	7.16055e-05	7.44207e-05	6.84945e-05	7.44044e-05	6.747e-05	6.40805e-05	6.62916e-05	6.65827e-05	6.80544e-05	7.03268e-05	6.93743e-05	7.34575e-05	7.09585e-05	6.91797e-05	6.5117e-05	7.11243e-05	6.75927e-05	6.48907e-05	7.22712e-05	5.86953e-05	7.81125e-05	7.33248e-05	7.12381e-05	6.69422e-05	7.22444e-05	6.10253e-05	6.91182e-05	6.8796e-05	6.51557e-05	6.80013e-05	7.76866e-05	6.91683e-05	6.30795e-05	6.1435e-05	6.78761e-05
ft42	-0.00317784	-0.0031848	-0.00318002	-0.00318346	-0.00317567	-0.00317383	-0.00317953	-0.00318122	-0.00318364	-0.00317779	-0.0031849	-0.0031781	-0.00317872	-0.00317973	-0.00317536	-0.00317187	-0.00317626	-0.00317786	-0.00318249	-0.00317989	-0.00317682	-0.00317571	-0.00318051	-0.00317732	-0.00318292	-0.0031776	-0.0031726	-0.00317668	-0.00318115	-0.00318083	-0.00317995	-0.00317546	-0.00317665	-0.00318681	-0.00317851	-0.00317888	-0.00317545	-0.00317723	-0.00318557	-0.00318415	-0.00317512	-0.00317962	-0.0031772	-0.00317805	-0.00317834	-0.00318516	-0.00317707	-0.00318235	-0.003173
ft43	0.002619	0.00261534	0.00261864	0.00260786	0.00261737	0.00262037	0.00261892	0.00261502	0.0026226	0.00262364	0.00261309	0.00260184	0.00261827	0.00261934	0.00261574	0.00261543	0.0026196	0.00262253	0.00261784	0.00261575	0.00261467	0.00261717	0.00261976	0.00261448	0.00261126	0.00261424	0.00261298	0.00261129	0.00261714	0.00261427	0.00261392	0.0026157	0.00262133	0.00261184	0.00262357	0.00261645	0.00261659	0.00261623	0.00261465	0.002614	0.00261745	0.00261663	0.00261141	0.00262309	0.00262457	0.00262145	0.00261175	0.00261478	0.00261415
ft44	-0.00680806	-0.00680492	-0.00679705	-0.00680451	-0.00681264	-0.00680221	-0.00679697	-0.00680852	-0.00681743	-0.00679475	-0.00680991	-0.00680006	-0.00681028	-0.00680524	-0.00680931	-0.00681265	-0.00681242	-0.0068098	-0.00681115	-0.00680971	-0.00681321	-0.0068091	-0.00680571	-0.00679434	-0.00680636	-0.00680498	-0.00679712	-0.00680052	-0.00680699	-0.00680805	-0.00681245	-0.00679705	-0.00680693	-0.0068127	-0.00680382	-0.00681425	-0.00680585	-0.00681045	-0.00680545	-0.00679495	-0.00681142	-0.00680587	-0.00681601	-0.00681031	-0.00681464	-0.00681367	-0.00679911	-0.0068036	-0.00681519
ft45	0.00181361	0.00180822	0.00180812	0.00181962	0.00180298	0.00181105	0.00182111	0.00181438	0.00180656	0.00181974	0.00182404	0.00182434	0.00181703	0.00181609	0.00181445	0.00181009	0.00181398	0.00181893	0.00181776	0.00181323	0.00182124	0.00181477	0.00182034	0.00181569	0.00182716	0.00181727	0.00181726	0.00181831	0.00182047	0.00181674	0.0018105	0.00181751	0.00181241	0.00182457	0.00181276	0.00181234	0.00181876	0.00181948	0.00182004	0.00182005	0.00181789	0.00181355	0.00181754	0.00181452	0.00181223	0.00181289	0.00181454	0.00182092	0.0018068
ft46	0.0039648	0.00396803	0.00395958	0.00396681	0.00396688	0.00396263	0.00397005	0.0039556	0.00397984	0.00396634	0.00397192	0.00396533	0.00396793	0.00396154	0.00396917	0.00397206	0.00397185	0.00397252	0.00397142	0.00396725	0.00396293	0.00397076	0.00396802	0.00396671	0.00397034	0.00396437	0.00396598	0.00397763	0.00396116	0.00397004	0.00396205	0.00396625	0.00396543	0.00396067	0.00396977	0.00396179	0.00396444	0.00396185	0.00396964	0.00395904	0.00396149	0.00397501	0.00396324	0.003964	0.00396323	0.00396791	0.00395885	0.00397334	0.00395459
ft47	0.00614133	0.00614081	0.00613199	0.00614019	0.0061415	0.00614511	0.00613885	0.00614462	0.00614101	0.00614379	0.00614723	0.00616048	0.00614504	0.00614316	0.00614385	0.00614498	0.00614938	0.00614037	0.00613903	0.00613944	0.00613646	0.00613628	0.0061411	0.00614376	0.0061317	0.00614284	0.00614176	0.00613471	0.00613467	0.00614511	0.00614009	0.00613701	0.00614318	0.00613783	0.00613886	0.00614426	0.00614153	0.00614205	0.00614299	0.00613763	0.00615034	0.00613802	0.00614863	0.00614466	0.00614566	0.00613975	0.0061367	0.00613369	0.00615274
ft48	-0.00699885	-0.00699163	-0.00699957	-0.0069972	-0.00699859	-0.00700543	-0.0070004	-0.00699464	-0.00700279	-0.00699315	-0.00698829	-0.00699972	-0.00699626	-0.00699192	-0.00699901	-0.00699431	-0.00700238	-0.00700125	-0.00699021	-0.00700089	-0.00699781	-0.00699777	-0.00699376	-0.00698954	-0.00700047	-0.00699631	-0.00699766	-0.0070048	-0.00699291	-0.0070012	-0.00699727	-0.00699702	-0.00699482	-0.00699034	-0.00700069	-0.00699741	-0.00699704	-0.00699753	-0.00699682	-0.00698974	-0.00699376	-0.00699923	-0.00699352	-0.0069993	-0.00699901	-0.00700026	-0.00700046	-0.00700501	-0.00698729
ft49	-0.00282725	-0.00282619	-0.0028295	-0.00283604	-0.00283865	-0.00282339	-0.00281423	-0.00282933	-0.00282562	-0.00283138	-0.00282617	-0.0028223	-0.00283683	-0.00282899	-0.0028255	-0.00283128	-0.00283593	-0.00282105	-0.00282262	-0.00282877	-0.00283304	-0.0028261	-0.00283184	-0.00282466	-0.00282573	-0.00283077	-0.00282996	-0.002837	-0.00283017	-0.00283229	-0.00282424	-0.0028259	-0.0028286	-0.00283184	-0.00283035	-0.00282814	-0.00283478	-0.00282999	-0.00282669	-0.00283244	-0.0028284	-0.00282746	-0.00283137	-0.00282898	-0.00282327	-0.00283027	-0.00282384	-0.00282631	-0.00283264
ft50	-0.00732137	-0.00731786	-0.00731738	-0.00731758	-0.00732335	-0.00731472	-0.0073177	-0.00732796	-0.00731972	-0.00731733	-0.00731787	-0.00730896	-0.00732676	-0.00733072	-0.00733152	-0.00733408	-0.00732903	-0.00731987	-0.00732813	-0.00732734	-0.0073268	-0.00732487	-0.0073222	-0.00732055	-0.00731507	-0.00732514	-0.00732169	-0.00731859	-0.00731829	-0.00732759	-0.0073294	-0.00732462	-0.00732569	-0.0073213	-0.00733327	-0.00732285	-0.00732889	-0.00732201	-0.00732351	-0.00731914	-0.00732919	-0.00733224	-0.00733166	-0.00732524	-0.00732809	-0.00732791	-0.00733193	-0.00731662	-0.00731871
ft51	0.00280307	0.00280133	0.00279533	0.00280672	0.00280167	0.00280794	0.00279759	0.00280714	0.0028089	0.00280296	0.00279913	0.0027873	0.00280961	0.00279567	0.00280309	0.00280622	0.00281038	0.00279997	0.0027937	0.00280558	0.0028069	0.00281102	0.00280267	0.00279723	0.00279438	0.00280078	0.00279879	0.00279993	0.00280503	0.00279677	0.00280357	0.002799	0.00279483	0.00280262	0.00279774	0.0028062	0.00280457	0.0028053	0.00279946	0.00278874	0.00280727	0.00279593	0.002803	0.00279966	0.00280291	0.00280507	0.00279544	0.00279358	0.0027974
ft52	-0.00435197	-0.0043415	-0.00433866	-0.0043389	-0.00435169	-0.00434936	-0.00433816	-0.00435156	-0.00435124	-0.00433445	-0.00433463	-0.00434023	-0.00434788	-0.00434474	-0.00434605	-0.00433461	-0.00434427	-0.00434954	-0.00434169	-0.00434626	-0.00434612	-0.00434458	-0.0043362	-0.00434777	-0.00435045	-0.00435235	-0.00434305	-0.00433925	-0.0043539	-0.0043394	-0.00434924	-0.00434253	-0.00434803	-0.00435122	-0.00434054	-0.00435437	-0.00434074	-0.00435187	-0.00434926	-0.00434526	-0.00434521	-0.00434183	-0.00434713	-0.00434901	-0.0043517	-0.00434865	-0.00435574	-0.00435347	-0.00433975
ft53	0.00456474	0.00457504	0.00456981	0.00456517	0.00457014	0.00457584	0.0045672	0.00456287	0.0045685	0.00457295	0.00457009	0.00455092	0.00456919	0.00457265	0.0045677	0.00456865	0.00456588	0.00456754	0.00457028	0.00457481	0.00456901	0.004572	0.00456655	0.00456653	0.00455903	0.00456502	0.00456529	0.00456992	0.00456192	0.00456713	0.00456991	0.00456985	0.00457113	0.00456384	0.00457022	0.00456697	0.00457564	0.00456581	0.00456756	0.00457341	0.00456076	0.00457094	0.00457264	0.00456666	0.00457328	0.00456472	0.00456301	0.00455956	0.0045589
ft54	-0.00571616	-0.00572236	-0.00571469	-0.00572378	-0.00571535	-0.00571543	-0.00572483	-0.00571643	-0.00572847	-0.00572182	-0.00572987	-0.00572433	-0.00571641	-0.00572171	-0.00571944	-0.00572522	-0.00571978	-0.00571892	-0.00572201	-0.00572458	-0.00571758	-0.00571349	-0.00571156	-0.00571162	-0.0057212	-0.00571144	-0.00571408	-0.00571967	-0.00571787	-0.00572273	-0.00572671	-0.00571915	-0.00571852	-0.00571489	-0.00571328	-0.00571646	-0.00572433	-0.00571614	-0.00572623	-0.00571467	-0.00571481	-0.00572144	-0.00572035	-0.00572308	-0.00572101	-0.00571451	-0.00571726	-0.00572299	-0.00573562
ft55	-0.00148968	-0.00149322	-0.00149014	-0.00149137	-0.0014859	-0.00149172	-0.00148482	-0.00148936	-0.00149187	-0.00150462	-0.00149043	-0.00150863	-0.00148875	-0.00149893	-0.00148349	-0.00148716	-0.00147866	-0.00148084	-0.0014808	-0.00148884	-0.00148698	-0.00148817	-0.00148325	-0.00148595	-0.00148479	-0.00149357	-0.00148866	-0.00148989	-0.00150276	-0.00148483	-0.00148522	-0.00148765	-0.00148718	-0.00149409	-0.001481	-0.00148846	-0.00148658	-0.00148699	-0.00148163	-0.00148577	-0.00149005	-0.00148206	-0.00148541	-0.00148857	-0.00148303	-0.00149005	-0.00149989	-0.00148243	-0.00149474
ft56	0.00733556	0.00732949	0.00731923	0.0073326	0.00735036	0.00732756	0.00734655	0.00733971	0.00734025	0.0073417	0.00734098	0.00732749	0.00734015	0.00734455	0.0073529	0.00734819	0.00734169	0.00733998	0.00734043	0.0073348	0.00733895	0.00734359	0.00733909	0.00733125	0.00733093	0.00733544	0.00733791	0.0073412	0.00733205	0.00733833	0.00733701	0.00734347	0.00733384	0.0073349	0.00734392	0.00733843	0.00733505	0.00734439	0.00733582	0.00733445	0.00734054	0.00734006	0.00734321	0.00733953	0.00734202	0.0073427	0.0073286	0.00733063	0.00733183
ft57	0.00677032	0.00677052	0.00676338	0.00676851	0.00676922	0.00676513	0.00676387	0.00675571	0.00676283	0.00675969	0.00675337	0.006761	0.00677987	0.00675935	0.00677413	0.00678232	0.00677672	0.00677442	0.00676043	0.00677213	0.00677081	0.00677276	0.00676542	0.00676529	0.00676587	0.00677034	0.00676302	0.00677161	0.00676709	0.00676585	0.00676465	0.0067684	0.00676853	0.00676556	0.00676939	0.00676924	0.00677295	0.00676553	0.00676492	0.00676809	0.00677085	0.00678368	0.006776	0.00676837	0.00676924	0.00677466	0.00676373	0.00677383	0.0067619
ft58	0.00683281	0.00683413	0.00684465	0.00683005	0.00683727	0.00684726	0.00684306	0.00682739	0.00684284	0.00684236	0.00683907	0.00685715	0.0068312	0.00683923	0.0068307	0.00683437	0.0068312	0.00683089	0.00683818	0.00683104	0.00683365	0.00683142	0.006834	0.00682209	0.00682743	0.00683616	0.00683014	0.00684269	0.00683067	0.00683569	0.0068258	0.0068385	0.00683757	0.00682968	0.00683341	0.00683123	0.00682808	0.00682519	0.00683586	0.00683551	0.00682825	0.00682945	0.00683033	0.00682782	0.00682744	0.00682689	0.00684363	0.00682801	0.00682912
ft59	0.00505035	0.00505443	0.00505552	0.00505229	0.00504772	0.00505937	0.0050441	0.00505138	0.00505275	0.00503626	0.00504581	0.00502582	0.0050453	0.00503925	0.00503517	0.00504137	0.00504961	0.00505128	0.00504258	0.00506	0.00505044	0.00505739	0.00504733	0.00504559	0.00504858	0.0050549	0.00505571	0.00505337	0.00505751	0.00505022	0.0050422	0.00505147	0.00505314	0.00504885	0.00504964	0.00504661	0.00504416	0.00504787	0.00505989	0.00504148	0.00504644	0.00505328	0.00505071	0.00504441	0.00504955	0.00505058	0.00505508	0.00505508	0.00504985
ft60	0.00104142	0.00104292	0.00103791	0.00104126	0.00105258	0.00103796	0.00104404	0.0010434	0.00104539	0.00104998	0.00104517	0.00104423	0.00105281	0.00103819	0.00104443	0.00105163	0.0010515	0.00104067	0.00105018	0.00104446	0.00104848	0.00104801	0.00104345	0.00104015	0.0010385	0.00104697	0.00104305	0.00102526	0.00104545	0.00104302	0.00104749	0.00104208	0.00104905	0.00104081	0.00104559	0.00104769	0.00104131	0.00105099	0.00104386	0.00104693	0.00104623	0.00104502	0.0010511	0.00104651	0.00104427	0.00105007	0.00103687	0.00104702	0.00103788
ft61	0.00187216	0.00186586	0.00186479	0.00186855	0.00186637	0.00188011	0.00187849	0.00187769	0.00186196	0.00187433	0.00187369	0.00185884	0.001874	0.00187028	0.00187793	0.00188132	0.0018682	0.00187391	0.00186695	0.00187332	0.00187277	0.00187152	0.00187339	0.00188312	0.00186964	0.00187493	0.00187766	0.00187742	0.00187127	0.00187535	0.00187416	0.00187242	0.00186984	0.0018653	0.00187704	0.00187764	0.00188009	0.00187333	0.00187131	0.00187952	0.00187211	0.00187854	0.00187636	0.00186832	0.00187624	0.00187316	0.00187723	0.0018712	0.00186633
ft62	-0.000736475	-0.000737572	-0.000746035	-0.000741369	-0.000732346	-0.000738622	-0.000746686	-0.000734086	-0.000739843	-0.000743457	-0.000735726	-0.000739712	-0.000735593	-0.000733758	-0.000729813	-0.000724748	-0.000727361	-0.000737141	-0.000732333	-0.000733723	-0.000738816	-0.000738653	-0.000733263	-0.000737988	-0.000733617	-0.000733008	-0.000738975	-0.000742134	-0.000736446	-0.000732315	-0.000736913	-0.000731235	-0.000736317	-0.000736275	-0.000738531	-0.000732637	-0.000734428	-0.000731057	-0.000746339	-0.000736211	-0.000734314	-0.000742214	-0.000732134	-0.0007367	-0.000733707	-0.000731131	-0.00073146	-0.000732772	-0.000730665
ft63	-0.00371882	-0.00371736	-0.00370764	-0.0037202	-0.00370877	-0.00371439	-0.00372436	-0.00370776	-0.00371777	-0.00372939	-0.00371636	-0.0037071	-0.00371697	-0.00371191	-0.00371568	-0.00370757	-0.00372103	-0.00371765	-0.00371139	-0.00371821	-0.0037146	-0.00371339	-0.00371571	-0.00370697	-0.00372188	-0.00370768	-0.00370811	-0.00371933	-0.00372465	-0.00371185	-0.00370961	-0.00371725	-0.00371245	-0.00371201	-0.00371644	-0.00371254	-0.00371924	-0.00371695	-0.00372847	-0.00371002	-0.00371374	-0.00371277	-0.0037178	-0.00372093	-0.00370944	-0.00371054	-0.00371675	-0.00372309	-0.00371567
ft64	-0.00321695	-0.00321554	-0.00321192	-0.00321668	-0.00321435	-0.00320842	-0.00321657	-0.00321035	-0.0032138	-0.00322238	-0.00321827	-0.00322692	-0.00321833	-0.00321377	-0.00321624	-0.00321485	-0.0032194	-0.00321475	-0.00322624	-0.0032108	-0.00321964	-0.00321519	-0.00322187	-0.00322723	-0.00322467	-0.00321741	-0.00321729	-0.00322212	-0.00321282	-0.0032197	-0.00321592	-0.00320751	-0.00321711	-0.00321854	-0.00321544	-0.00321385	-0.00321207	-0.00321533	-0.00321849	-0.00321831	-0.00321678	-0.0032153	-0.00321096	-0.00321606	-0.0032128	-0.00322142	-0.00321311	-0.00321432	-0.00322362
ft65	0.00481606	0.00481335	0.00481471	0.00481315	0.00481747	0.00481333	0.0048096	0.00481374	0.00481565	0.00481104	0.00480032	0.00481255	0.00481026	0.0048163	0.00481731	0.00482771	0.00481475	0.00481467	0.00480305	0.00481861	0.00481295	0.00481478	0.00481188	0.00482197	0.0048094	0.0048138	0.00482548	0.0048247	0.00481509	0.00481311	0.00481696	0.00481753	0.00481781	0.00480784	0.00481485	0.00481122	0.00481357	0.0048087	0.00482183	0.00482211	0.0048176	0.00481684	0.00481386	0.0048134	0.00481176	0.0048174	0.00481672	0.00480462	0.00481831
ft66	-0.00970423	-0.00970194	-0.00969546	-0.00970243	-0.00969841	-0.00970769	-0.00970633	-0.00969955	-0.00969898	-0.00970228	-0.00971289	-0.00971594	-0.00969838	-0.00970891	-0.0097024	-0.00969666	-0.00969998	-0.00970703	-0.00970615	-0.00970231	-0.00969993	-0.00970174	-0.00970506	-0.00969848	-0.00971065	-0.00970441	-0.00970246	-0.00970808	-0.00970527	-0.00970213	-0.00970016	-0.00970054	-0.00970262	-0.0097102	-0.00970468	-0.00970686	-0.00969832	-0.00970704	-0.00970901	-0.00970478	-0.00970105	-0.00969098	-0.00969883	-0.00970392	-0.00970463	-0.00970609	-0.00970179	-0.00970098	-0.00971488
ft67	-0.00108441	-0.00108822	-0.00109058	-0.00107954	-0.00107867	-0.00108856	-0.00109296	-0.00108212	-0.00108501	-0.00109633	-0.00108282	-0.00109058	-0.0010834	-0.00107952	-0.00108593	-0.00107841	-0.00108353	-0.0010853	-0.0010974	-0.00108306	-0.00107942	-0.00108487	-0.00108634	-0.00108715	-0.0010871	-0.0010817	-0.0010868	-0.00108252	-0.00108949	-0.00108866	-0.00108069	-0.00108855	-0.00108363	-0.001083	-0.00108863	-0.00108271	-0.00108547	-0.001088	-0.00108338	-0.00108674	-0.00108246	-0.00108123	-0.00107639	-0.00108333	-0.00108084	-0.00108411	-0.00108587	-0.00108791	-0.00108761
ft68	0.00713232	0.00712402	0.00713372	0.0071224	0.00712469	0.0071318	0.00711694	0.00712759	0.00712514	0.00712031	0.0071085	0.00711154	0.00712308	0.00711894	0.00712417	0.00712109	0.00712946	0.00712896	0.00712114	0.00712949	0.00712448	0.00712586	0.0071257	0.00712917	0.00712799	0.00712713	0.00712233	0.007131	0.00712661	0.00712192	0.00713	0.00712603	0.00712814	0.00711836	0.00712254	0.00712409	0.00712312	0.00712794	0.00712417	0.00711504	0.00712372	0.00712732	0.00712317	0.00712119	0.00712738	0.00713055	0.00712975	0.00713997	0.0071249
ft69	0.000867954	0.000870618	0.000864591	0.000869228	0.000875278	0.000869151	0.000867572	0.00086901	0.000864802	0.000864877	0.000874539	0.000869596	0.000864053	0.000878855	0.000865372	0.000867402	0.000866238	0.00086751	0.000866588	0.000867649	0.000870977	0.000874456	0.000866416	0.000869638	0.000867226	0.00087015	0.000869037	0.000868588	0.000873191	0.000868278	0.000869009	0.000874305	0.000872139	0.000869865	0.00087421	0.000866667	0.000864391	0.000869453	0.000866256	0.000870229	0.000866207	0.00086603	0.000861827	0.000869612	0.000866665	0.000867802	0.000864279	0.000868268	0.000861204
ft70	-0.000846993	-0.000844522	-0.000844505	-0.000853168	-0.000845181	-0.000848076	-0.000843567	-0.000850192	-0.000849642	-0.000855224	-0.000854467	-0.000849339	-0.000850967	-0.000850924	-0.00085795	-0.00085759	-0.000858262	-0.000849884	-0.000852663	-0.000849887	-0.000847471	-0.000854064	-0.000852058	-0.000860319	-0.000847144	-0.000844862	-0.000850622	-0.000851541	-0.000842704	-0.000847746	-0.000848467	-0.000843913	-0.000838993	-0.000846986	-0.00084654	-0.000847375	-0.000847861	-0.000841018	-0.000846663	-0.000839005	-0.000846507	-0.000854097	-0.000846073	-0.000848344	-0.000846398	-0.000853195	-0.000847574	-0.000856705	-0.000848663
ft71	-0.00109591	-0.00110676	-0.00110113	-0.00110555	-0.00111136	-0.00110226	-0.00109349	-0.00109735	-0.00109706	-0.00108938	-0.00110004	-0.00110449	-0.00110162	-0.00109571	-0.00110517	-0.00109631	-0.00109182	-0.00109663	-0.00109988	-0.0010978	-0.00109948	-0.00109862	-0.00109341	-0.00109616	-0.0010973	-0.00109828	-0.0011032	-0.00109697	-0.00109456	-0.00110172	-0.00110144	-0.00110094	-0.00109773	-0.0011045	-0.00109777	-0.00110105	-0.00109457	-0.00109953	-0.00110313	-0.0011035	-0.00110767	-0.00110156	-0.00109837	-0.00109687	-0.00110042	-0.00109915	-0.00109801	-0.00110072	-0.00110262
ft72	0.000290924	0.000289463	0.000296527	0.000294203	0.000287872	0.000290653	0.000291264	0.000296514	0.00028935	0.000300284	0.000303204	0.000297373	0.000292464	0.000302407	0.000292606	0.000288428	0.000290338	0.000289812	0.000293032	0.00028815	0.000285643	0.00028942	0.00028878	0.000303684	0.000283251	0.000294295	0.000289194	0.000290532	0.000286779	0.000290081	0.000287589	0.000294015	0.000290965	0.000295922	0.000287849	0.000295654	0.00029224	0.000291586	0.000295397	0.000294468	0.000287027	0.00029064	0.000295544	0.000293053	0.000297191	0.000295606	0.0002881	0.000291962	0.000295303
ft73	0.00373459	0.00372826	0.00372553	0.00373655	0.00372794	0.00372856	0.0037363	0.00373561	0.00372332	0.00373321	0.00373315	0.00373336	0.00373598	0.00373152	0.00373147	0.00372955	0.00372927	0.00373176	0.00373532	0.00372862	0.00372858	0.00373099	0.00373229	0.00373085	0.00373358	0.00373559	0.0037274	0.00372847	0.00374134	0.00373063	0.00373795	0.00373644	0.0037313	0.00374166	0.00373346	0.00373395	0.00373431	0.0037282	0.00372988	0.00373696	0.00373784	0.00372454	0.00373917	0.00373714	0.00372855	0.00373167	0.0037319	0.00373632	0.00374023
ft74	-0.000908803	-0.000908214	-0.000903382	-0.00090821	-0.000912856	-0.000902643	-0.000930923	-0.000916122	-0.000911799	-0.000912905	-0.000925639	-0.000908353	-0.000912276	-0.000922088	-0.000912837	-0.000907469	-0.000914148	-0.00090439	-0.000918231	-0.000911914	-0.000911052	-0.00091349	-0.000911535	-0.000892615	-0.000911379	-0.000908757	-0.00090482	-0.000916541	-0.000906691	-0.000908133	-0.000908575	-0.000908967	-0.000906055	-0.000916069	-0.000909934	-0.000905639	-0.000903222	-0.00091402	-0.000904429	-0.000913617	-0.000911449	-0.000905717	-0.000918713	-0.000909895	-0.000906943	-0.000914942	-0.000913201	-0.000921116	-0.000909693
ft75	0.00175265	0.00175512	0.00175616	0.0017542	0.0017444	0.00176031	0.00175164	0.00175303	0.001767	0.00176535	0.00175035	0.00176377	0.0017513	0.0017517	0.00174429	0.00175208	0.00174548	0.00174642	0.00175331	0.00175167	0.00174824	0.0017521	0.00175234	0.0017508	0.00174666	0.00174854	0.00174958	0.0017569	0.00174247	0.00175225	0.00175263	0.00175174	0.00175427	0.00175251	0.00174818	0.00175147	0.00175012	0.00174668	0.00175171	0.00174988	0.00174796	0.00174885	0.00173819	0.00174171	0.00174733	0.00174184	0.00176339	0.0017492	0.00174746
ft76	-0.00123469	-0.00124311	-0.00124869	-0.00123307	-0.00122446	-0.00122647	-0.00122975	-0.00122808	-0.0012315	-0.00124064	-0.00123079	-0.00122342	-0.00123321	-0.00122815	-0.00123001	-0.00123637	-0.00123487	-0.00123395	-0.00123146	-0.00123533	-0.00122908	-0.00123247	-0.00123131	-0.00123077	-0.00123088	-0.00122887	-0.00122783	-0.00123491	-0.00122646	-0.00123664	-0.00121877	-0.00122669	-0.00123435	-0.00122284	-0.00122919	-0.00122891	-0.00123453	-0.0012222	-0.00122561	-0.00122971	-0.00122259	-0.0012305	-0.00122263	-0.00123124	-0.00123239	-0.00122417	-0.00123186	-0.00122988	-0.00123189
ft77	-0.00596337	-0.00595969	-0.0059588	-0.00596175	-0.00596535	-0.00595508	-0.00595255	-0.0059524	-0.00595618	-0.00594436	-0.00594491	-0.00595139	-0.00595779	-0.00594422	-0.0059582	-0.0059649	-0.00596541	-0.00596254	-0.00595392	-0.00596162	-0.00596439	-0.00596032	-0.00596012	-0.00595837	-0.00595666	-0.00596578	-0.00596007	-0.00595231	-0.00595459	-0.00595951	-0.00595663	-0.00595442	-0.00595695	-0.0059579	-0.00595993	-0.00596273	-0.0059606	-0.00595823	-0.00595034	-0.00595614	-0.00596242	-0.00595927	-0.00595425	-0.00596481	-0.0059648	-0.00596804	-0.00595558	-0.00595725	-0.0059645
ft78	-0.000216901	-0.0002161	-0.000210631	-0.000216456	-0.000207532	-0.000204726	-0.000209889	-0.000218886	-0.000211505	-0.000214968	-0.000210705	-0.000225544	-0.000211956	-0.000210371	-0.00021361	-0.000211859	-0.000209938	-0.000214291	-0.000217907	-0.000215565	-0.000213542	-0.000216832	-0.000216746	-0.000210132	-0.000216572	-0.000214816	-0.000212134	-0.000210171	-0.000220614	-0.000213335	-0.000217365	-0.000215776	-0.000215467	-0.000214536	-0.000210886	-0.000216748	-0.000207788	-0.00021249	-0.000216566	-0.000211214	-0.000212403	-0.000206574	-0.000207269	-0.000213829	-0.000209567	-0.000209412	-0.000218068	-0.000212436	-0.000210819
ft79	-0.00296087	-0.00296465	-0.00296268	-0.00296032	-0.00295711	-0.00295702	-0.00295198	-0.00296385	-0.00294733	-0.00296632	-0.00295525	-0.00295549	-0.0029611	-0.00295865	-0.00295878	-0.00297112	-0.00295739	-0.00296625	-0.00294641	-0.00296421	-0.00295286	-0.00296139	-0.00296168	-0.00296327	-0.0029554	-0.00295744	-0.00296675	-0.00296825	-0.00295085	-0.0029651	-0.00296376	-0.00296937	-0.00296217	-0.00295676	-0.00296487	-0.00296299	-0.00296761	-0.00295036	-0.0029663	-0.00296404	-0.00296108	-0.00296049	-0.00295661	-0.0029587	-0.0029636	-0.00296217	-0.00295061	-0.00296146	-0.00295607
ft80	0.00872457	0.00871465	0.00871558	0.00871854	0.00871952	0.00872572	0.00872217	0.00872386	0.00872364	0.00872457	0.00873073	0.00872213	0.00872481	0.00872403	0.00872841	0.00872491	0.00873214	0.00872944	0.00872859	0.00872614	0.00872407	0.00871999	0.00872686	0.00872325	0.00872719	0.00872398	0.0087238	0.00871606	0.00872281	0.00871676	0.00872317	0.0087199	0.0087181	0.00872483	0.00872554	0.0087283	0.00872618	0.00872672	0.00872635	0.0087284	0.0087275	0.00871479	0.00872803	0.00872699	0.00872945	0.0087313	0.00872089	0.00873001	0.0087286
ft81	-0.00168246	-0.00168973	-0.00170043	-0.00169717	-0.00169011	-0.00169928	-0.00169932	-0.00169132	-0.00169967	-0.00169194	-0.00170511	-0.00169185	-0.00169193	-0.00168836	-0.00168884	-0.0016931	-0.0016958	-0.00169374	-0.00168876	-0.00169703	-0.00169332	-0.00169448	-0.00169307	-0.00169998	-0.00169568	-0.00169586	-0.00169377	-0.00170678	-0.001698	-0.00169318	-0.00170124	-0.00169888	-0.00169819	-0.00168818	-0.00168961	-0.00169028	-0.00169411	-0.00169271	-0.00170261	-0.00169805	-0.00169873	-0.00169386	-0.00169699	-0.00169499	-0.0016893	-0.00169094	-0.00170733	-0.0017037	-0.00169951
ft82	0.000296979	0.000294776	0.00029975	0.000296875	0.000297073	0.000292521	0.00029959	0.00029398	0.00029328	0.000291145	0.000301541	0.000299866	0.000294284	0.000297813	0.000298233	0.000294304	0.000296109	0.000292409	0.000294777	0.000292182	0.000296521	0.000290751	0.000301629	0.00030107	0.000297927	0.000291929	0.000291563	0.000291182	0.000303869	0.00029681	0.000301904	0.000296461	0.000302512	0.000305533	0.000291844	0.00029706	0.000297409	0.000297764	0.000304768	0.000303277	0.000298927	0.000293223	0.000292381	0.000299298	0.000297324	0.000297876	0.000296398	0.000314805	0.000305626
ft83	0.00310187	0.00310213	0.00309265	0.0030974	0.00310212	0.0030969	0.00310466	0.00310331	0.00309957	0.00309696	0.00310177	0.00308702	0.00310519	0.00310326	0.00310333	0.00310283	0.0031049	0.00309697	0.00310582	0.0030981	0.00310559	0.00310242	0.00310356	0.00309729	0.00309713	0.00309899	0.00310034	0.00309863	0.00310158	0.00309562	0.00310689	0.0030983	0.00309516	0.00310523	0.00310284	0.00309891	0.00309908	0.0030974	0.00310057	0.00310047	0.00309194	0.00310012	0.00310385	0.00310158	0.00310349	0.00310701	0.00310101	0.00310001	0.00310059
ft84	-0.0128894	-0.0128941	-0.0128865	-0.0128872	-0.012892	-0.0128939	-0.0128907	-0.0128882	-0.0128892	-0.0128932	-0.0128754	-0.0128798	-0.0128886	-0.0128897	-0.0128874	-0.0128979	-0.0128852	-0.0128921	-0.0128763	-0.0128932	-0.0128899	-0.012892	-0.012884	-0.0128957	-0.0128897	-0.0128885	-0.0128903	-0.0128898	-0.0128942	-0.0128874	-0.0128809	-0.0128948	-0.012883	-0.0128761	-0.0128886	-0.0128899	-0.012893	-0.0128825	-0.0128844	-0.0128898	-0.0128832	-0.0128956	-0.0128905	-0.0128856	-0.01289	-0.0128952	-0.0128968	-0.0128965	-0.0128812
ft85	0.00273727	0.00274667	0.00275054	0.00273978	0.00274489	0.00274089	0.00273744	0.00273274	0.00272957	0.00273184	0.00274	0.00272671	0.00274373	0.00273555	0.00274346	0.00274149	0.00273776	0.00274017	0.00273093	0.00274468	0.002736	0.00274334	0.00273525	0.00274596	0.00274517	0.00273762	0.00274452	0.00274463	0.00273193	0.00273429	0.00274003	0.00273709	0.00273512	0.00273379	0.00273523	0.00273849	0.00273725	0.00273775	0.00275106	0.00274419	0.00273574	0.00273792	0.00273953	0.00273808	0.00273666	0.00273947	0.00274065	0.00274396	0.00273129
ft86	-0.000816036	-0.000813216	-0.000821478	-0.000819949	-0.00081803	-0.000814453	-0.000812279	-0.000816703	-0.000821536	-0.000812204	-0.000814868	-0.000817583	-0.00081704	-0.00081547	-0.000813957	-0.000814059	-0.000813156	-0.000814386	-0.000817615	-0.000813253	-0.000813748	-0.000815543	-0.000805231	-0.000805706	-0.000813741	-0.000818523	-0.000808671	-0.000807234	-0.000814009	-0.000816854	-0.000818835	-0.000812053	-0.000810619	-0.000816579	-0.000817299	-0.0008126	-0.000813077	-0.000812028	-0.000816469	-0.000818036	-0.000810459	-0.000820819	-0.000811731	-0.00081258	-0.000808769	-0.000816397	-0.000814754	-0.000803708	-0.000809487
ft87	0.00475435	0.00476224	0.00476486	0.00476658	0.00475253	0.00476602	0.00476229	0.00475708	0.00476331	0.00476376	0.00476686	0.00476843	0.00475603	0.00476283	0.00476194	0.00475956	0.00475762	0.0047565	0.0047608	0.00476102	0.00475874	0.00475607	0.00476273	0.00476947	0.00476002	0.00475545	0.00475968	0.00476614	0.00475423	0.00475749	0.00477027	0.00475533	0.00476693	0.00476357	0.00475475	0.00475918	0.00476395	0.00475701	0.00476419	0.00477294	0.00476196	0.00476333	0.00476072	0.00475844	0.00475871	0.00475577	0.00477007	0.00476495	0.00476345
ft88	0.00797597	0.00797642	0.00796878	0.00796776	0.00796932	0.00797112	0.00797107	0.00797294	0.00797862	0.00798034	0.00797762	0.00797643	0.00797482	0.00797247	0.0079748	0.00797029	0.00797509	0.00796933	0.00796976	0.0079661	0.00797485	0.00797415	0.00797614	0.00797184	0.00797454	0.00797814	0.00797477	0.00797393	0.00797501	0.00797494	0.00796994	0.00796687	0.00797688	0.00797996	0.00797432	0.00797276	0.00796537	0.00797504	0.00797046	0.00797351	0.00797232	0.0079717	0.00796677	0.00797366	0.00797437	0.00797499	0.00798387	0.00796367	0.00796994
ft89	0.000703547	0.000707738	0.000702931	0.00070761	0.000718518	0.000711151	0.000709159	0.000714667	0.000707732	0.000700036	0.000714088	0.000705684	0.000709094	0.000704843	0.000710292	0.000704711	0.000710558	0.00071332	0.00070208	0.000709924	0.00070874	0.000708821	0.000710008	0.000714413	0.000707796	0.000709275	0.000708587	0.000709962	0.000718908	0.000715492	0.000714582	0.000708757	0.000715606	0.000707839	0.000709665	0.000710409	0.000711943	0.000715437	0.000708384	0.000716684	0.000713011	0.000719025	0.000711654	0.000714985	0.000711222	0.000712281	0.00070904	0.000720635	0.000699872
ft90	-0.00362187	-0.00361949	-0.00361739	-0.00362482	-0.00361819	-0.00362788	-0.00363312	-0.00362277	-0.0036217	-0.00363016	-0.00364012	-0.0036193	-0.00362786	-0.00363364	-0.00362405	-0.003629	-0.00362263	-0.00362121	-0.00362816	-0.00362356	-0.00362576	-0.00362158	-0.00362162	-0.00360648	-0.00362109	-0.00362151	-0.00361558	-0.00362543	-0.00361625	-0.00362401	-0.00362492	-0.0036258	-0.00362754	-0.003633	-0.00362115	-0.003628	-0.0036231	-0.00362904	-0.00362602	-0.00362342	-0.00362658	-0.00362635	-0.00362618	-0.00362658	-0.00362594	-0.0036216	-0.00362013	-0.00362934	-0.00362589
ft91	-0.0011013	-0.00111154	-0.0011135	-0.00110742	-0.00111332	-0.00111142	-0.00109717	-0.00110952	-0.00110508	-0.00110271	-0.00110814	-0.00111672	-0.00110455	-0.00110249	-0.00109991	-0.00110205	-0.00110209	-0.00110573	-0.0010994	-0.0011111	-0.00109744	-0.00110633	-0.00110523	-0.00110613	-0.00111152	-0.00109969	-0.00111118	-0.00110673	-0.00110207	-0.00110893	-0.00110994	-0.00111325	-0.00110808	-0.00110504	-0.00110305	-0.00110863	-0.00110777	-0.00110438	-0.00111077	-0.00112431	-0.00110171	-0.00110583	-0.00110791	-0.00110243	-0.00110606	-0.00110025	-0.00110377	-0.00110641	-0.00110444
ft92	-0.00677749	-0.0067778	-0.00677588	-0.00677658	-0.00678133	-0.00677521	-0.00678356	-0.00677131	-0.00677704	-0.00676972	-0.00677723	-0.00676852	-0.00677742	-0.00677317	-0.00677787	-0.00678057	-0.00677608	-0.00677674	-0.00677152	-0.00677191	-0.00677368	-0.00677804	-0.00677784	-0.00678547	-0.0067792	-0.00678297	-0.00678312	-0.00677927	-0.00676955	-0.00677589	-0.00678013	-0.00678134	-0.00677527	-0.00676534	-0.00677836	-0.00677376	-0.00677663	-0.00677666	-0.00677427	-0.00676836	-0.00677102	-0.00678034	-0.00677712	-0.00677421	-0.00677674	-0.00677352	-0.00678973	-0.00676831	-0.00677815
ft93	0.00374249	0.00373907	0.00373217	0.00373953	0.00373434	0.00373557	0.00373439	0.00373695	0.00373932	0.00374706	0.00373689	0.0037279	0.00373811	0.00373855	0.00374549	0.00374712	0.00374751	0.00373735	0.00374292	0.00373796	0.00374157	0.00374604	0.00374383	0.00373941	0.00374268	0.0037387	0.00373959	0.00374266	0.00373057	0.0037399	0.0037397	0.00373936	0.00373854	0.00374379	0.00374161	0.00373734	0.00374421	0.00373523	0.00373631	0.00373641	0.00373661	0.00373531	0.00373524	0.00373915	0.0037407	0.00374067	0.00373033	0.00373317	0.00374129
ft94	0.00783754	0.00784029	0.00784507	0.00783478	0.00783751	0.00784713	0.00783487	0.00783995	0.00784197	0.00784344	0.00783576	0.00783863	0.00783736	0.00783888	0.00783666	0.00782822	0.00783076	0.00784382	0.00784147	0.00783568	0.00783903	0.00783956	0.00783894	0.00784535	0.0078265	0.00784251	0.00783924	0.00784133	0.00783824	0.00784443	0.00783107	0.00785007	0.00784123	0.0078247	0.00784678	0.00784434	0.0078394	0.00783846	0.0078361	0.0078351	0.00783907	0.00783165	0.00783897	0.00783979	0.0078402	0.00783455	0.0078347	0.00783276	0.0078318
ft95	0.000355653	0.000359179	0.000358978	0.000356108	0.000349859	0.000353367	0.000344445	0.000355714	0.000349524	0.000351593	0.000360709	0.000355922	0.000356735	0.0003543	0.000347051	0.000348766	0.000354035	0.000349829	0.000360932	0.000359312	0.000353305	0.000350126	0.00035227	0.000349173	0.000345072	0.000352231	0.000349071	0.000355393	0.000350021	0.000354947	0.00035288	0.000350087	0.000353834	0.000363694	0.000352116	0.000352919	0.000349519	0.000348825	0.000353007	0.000352057	0.000348544	0.000356414	0.00034444	0.00035316	0.000352302	0.000355842	0.000350268	0.000365384	0.000359631
ft96	0.00100558	0.000996435	0.000993472	0.000998429	0.00100985	0.00101645	0.00101685	0.00101097	0.0010034	0.0010102	0.00100584	0.00100388	0.00100275	0.00101057	0.00100574	0.00100051	0.00100541	0.00101226	0.00101034	0.000997875	0.0010034	0.00100252	0.00100905	0.00100456	0.00100559	0.00100625	0.00100056	0.00100863	0.00100431	0.00100557	0.00100935	0.00100627	0.00100558	0.0010084	0.00100298	0.00100423	0.00100368	0.001014	0.00100145	0.00100381	0.00100259	0.00100325	0.00100744	0.00100753	0.00100392	0.00100448	0.000999295	0.00101228	0.000999401
ft97	-0.000925783	-0.000919427	-0.000919753	-0.000915754	-0.000924395	-0.000925445	-0.000927674	-0.000925544	-0.000918629	-0.000916413	-0.000932363	-0.00093083	-0.000922947	-0.000928995	-0.000923506	-0.000918822	-0.000925693	-0.000927448	-0.000926766	-0.000914913	-0.000926456	-0.000930144	-0.000936771	-0.0009266	-0.000927459	-0.000927752	-0.000916665	-0.000930867	-0.000930507	-0.000922303	-0.000927032	-0.000918507	-0.000925128	-0.000925287	-0.000923914	-0.000916983	-0.000916834	-0.000930129	-0.000921374	-0.000916434	-0.000928469	-0.000913803	-0.000919969	-0.000926313	-0.000925226	-0.00092986	-0.000923643	-0.000918147	-0.000917868
ft98	0.00149272	0.00149341	0.00149662	0.00149413	0.00149144	0.00149464	0.00148541	0.00149087	0.00149477	0.00148649	0.00148184	0.0014788	0.00149009	0.00148676	0.00148923	0.00149003	0.00148848	0.00148916	0.00149807	0.00148828	0.00148968	0.0014935	0.001484	0.00148147	0.00148131	0.00149089	0.00148548	0.00148259	0.00148695	0.00148712	0.00149229	0.00148515	0.00150191	0.00148932	0.00148461	0.00148819	0.00149121	0.00149222	0.00148782	0.00149013	0.00149023	0.00148998	0.00148223	0.00148547	0.00148865	0.00148933	0.00149422	0.00148427	0.00148183
ft99	-0.000677201	-0.00068324	-0.000683121	-0.000683742	-0.000685858	-0.00067486	-0.000668632	-0.000673993	-0.00068131	-0.000682256	-0.000667174	-0.000672997	-0.000676032	-0.000680061	-0.000680319	-0.00068484	-0.00068011	-0.000677357	-0.00067977	-0.000680211	-0.000671369	-0.000673559	-0.00067715	-0.000682067	-0.000673198	-0.000677619	-0.000682683	-0.000680224	-0.000667278	-0.000674332	-0.000673903	-0.000677457	-0.000667689	-0.000679083	-0.000674201	-0.000677071	-0.000675342	-0.000670949	-0.000681231	-0.000687763	-0.000674441	-0.000687949	-0.000679135	-0.000678448	-0.000678286	-0.000683664	-0.000683696	-0.000672293	-0.000674264
ft100	0.00407092	0.00407144	0.00407694	0.00407621	0.00407386	0.00406813	0.00407389	0.00406794	0.00407068	0.00407921	0.00406478	0.0040617	0.00406381	0.00407753	0.00406778	0.00406497	0.00407076	0.00406535	0.00407031	0.00407831	0.00406624	0.00406813	0.00407163	0.00406555	0.00407783	0.00406445	0.00406307	0.00408546	0.00406264	0.00407201	0.00406216	0.00407718	0.00406728	0.00407671	0.00407436	0.00406783	0.00406305	0.0040601	0.00407713	0.004067	0.00406196	0.00406817	0.00406792	0.00406998	0.00406971	0.00407444	0.00407609	0.00407189	0.00406839
ft101	-0.000718652	-0.000724555	-0.000720699	-0.000727266	-0.000724863	-0.000721104	-0.000717305	-0.000722026	-0.000722226	-0.000712853	-0.000714472	-0.000714137	-0.000723438	-0.000712376	-0.000728325	-0.000725902	-0.000724941	-0.000726773	-0.000719569	-0.00071892	-0.000723015	-0.000725499	-0.000722998	-0.000729136	-0.00071891	-0.000725042	-0.000727979	-0.000714431	-0.000723267	-0.000724352	-0.000731288	-0.000719456	-0.000721081	-0.000719049	-0.000725369	-0.000726399	-0.000723788	-0.000725682	-0.000720785	-0.000726935	-0.000728051	-0.000725424	-0.000731006	-0.000730683	-0.000728651	-0.000723466	-0.000714918	-0.000724018	-0.000727804
ft102	-7.3122e-05	-6.06405e-05	-6.60086e-05	-6.92886e-05	-7.33543e-05	-6.9319e-05	-7.57945e-05	-6.82361e-05	-7.7202e-05	-6.94079e-05	-6.2852e-05	-6.39278e-05	-7.50013e-05	-7.42625e-05	-6.42948e-05	-7.31242e-05	-7.5171e-05	-6.81905e-05	-7.09814e-05	-6.93731e-05	-6.66571e-05	-7.1048e-05	-6.93777e-05	-6.99635e-05	-7.13738e-05	-7.08655e-05	-6.93311e-05	-7.25177e-05	-6.55754e-05	-6.57047e-05	-6.161e-05	-6.97502e-05	-6.51607e-05	-7.2516e-05	-7.16403e-05	-6.93523e-05	-6.81814e-05	-7.33045e-05	-7.39855e-05	-6.27643e-05	-7.28393e-05	-6.58923e-05	-7.7981e-05	-7.44723e-05	-7.1823e-05	-6.45073e-05	-7.00659e-05	-6.55904e-05	-6.16889e-05
ft103	0.00370452	0.00371071	0.0037102	0.0037089	0.00371418	0.00371843	0.00370645	0.00370357	0.0037088	0.00369981	0.00369649	0.00370345	0.00370749	0.00370397	0.00370756	0.0037096	0.00370424	0.00370997	0.00370063	0.0037053	0.00370893	0.00370488	0.00369917	0.00370212	0.00371124	0.0037077	0.00371303	0.00372326	0.00370699	0.00370964	0.00370636	0.00370808	0.00370728	0.00370023	0.00370915	0.00370721	0.00370461	0.00370318	0.00371005	0.00370641	0.00370658	0.0037143	0.00370845	0.00370393	0.00370391	0.00370433	0.00371054	0.00370496	0.00370037
ft104	0.00548418	0.00548877	0.00548715	0.00548885	0.00548674	0.00548346	0.00547989	0.00548521	0.00549128	0.00549146	0.00549318	0.0054801	0.00548563	0.00548447	0.00549642	0.00549543	0.00549092	0.00548409	0.00549387	0.00548261	0.00548879	0.0054871	0.00548756	0.00547994	0.00548161	0.00548662	0.0054935	0.00548799	0.00547564	0.00548933	0.00548433	0.00548896	0.00548631	0.0054835	0.0054868	0.00548681	0.00548305	0.00548081	0.00548331	0.00548778	0.00548715	0.00548781	0.0054931	0.0054797	0.00548748	0.00549276	0.00548049	0.00547348	0.00548429
ft105	0.00038403	0.000384437	0.000384011	0.000381536	0.00037141	0.00038786	0.000368435	0.000376642	0.000383194	0.000375653	0.000366747	0.000357031	0.000377825	0.000373194	0.000381412	0.000387689	0.000382808	0.000386556	0.000378287	0.000387939	0.000377409	0.000387141	0.000387222	0.000379412	0.00038348	0.000377747	0.000393613	0.000385828	0.000380286	0.000384143	0.000382519	0.000388163	0.000381115	0.000383168	0.000380008	0.000383852	0.000392173	0.000375324	0.000385712	0.000390935	0.000374955	0.000391545	0.000385089	0.000382533	0.00038548	0.000373747	0.000377789	0.000388197	0.000384994
ft106	0.00074916	0.00075949	0.000764836	0.000763381	0.000751411	0.000755385	0.000743316	0.000749975	0.000757166	0.00074481	0.000747214	0.000754962	0.000757166	0.000744902	0.000751704	0.000747302	0.000746949	0.000754519	0.000747287	0.000757472	0.000753886	0.000755269	0.000746284	0.000756306	0.000751037	0.0007493	0.000754607	0.000753476	0.000761681	0.000756187	0.000754498	0.000751863	0.000750002	0.000749668	0.000750931	0.000754872	0.000756276	0.000744461	0.000755094	0.000759247	0.000751554	0.000757659	0.0007541	0.000753234	0.000748216	0.000743471	0.000748386	0.000762755	0.000755072
ft107	-0.00105426	-0.00105705	-0.00105596	-0.0010552	-0.00104506	-0.00105458	-0.0010596	-0.0010582	-0.00105224	-0.00105415	-0.00106547	-0.00107174	-0.00106061	-0.00105322	-0.00105889	-0.00105211	-0.00105514	-0.00105723	-0.00105542	-0.00105539	-0.0010562	-0.00106027	-0.0010585	-0.00105948	-0.0010581	-0.0010549	-0.00104664	-0.0010464	-0.00105527	-0.00105804	-0.00105495	-0.00105607	-0.00105577	-0.00106113	-0.00105494	-0.00105651	-0.0010592	-0.00106175	-0.00104894	-0.00106052	-0.00106404	-0.00105475	-0.00105394	-0.00105457	-0.00105795	-0.00105739	-0.00105071	-0.00106253	-0.00106406
ft108	-4.76359e-05	-5.41664e-05	-4.59106e-05	-4.79502e-05	-4.36933e-05	-5.51609e-05	-4.42931e-05	-5.41525e-05	-5.53156e-05	-5.76095e-05	-4.28922e-05	-4.00726e-05	-4.9443e-05	-5.0288e-05	-4.89961e-05	-5.46396e-05	-5.04517e-05	-4.98145e-05	-5.13062e-05	-5.5267e-05	-4.52809e-05	-4.95449e-05	-4.92685e-05	-5.40919e-05	-4.70563e-05	-4.462e-05	-5.15195e-05	-4.77054e-05	-4.31099e-05	-4.8522e-05	-5.46607e-05	-5.61009e-05	-4.48735e-05	-4.46046e-05	-5.31047e-05	-4.91134e-05	-5.36582e-05	-3.97424e-05	-5.28213e-05	-5.67664e-05	-4.38347e-05	-5.01699e-05	-5.86711e-05	-4.75726e-05	-5.12878e-05	-4.60689e-05	-5.43064e-05	-4.65561e-05	-5.13922e-05
ft109	-0.0109311	-0.0109293	-0.0109166	-0.0109268	-0.0109369	-0.0109244	-0.0109352	-0.0109228	-0.0109302	-0.0109305	-0.0109205	-0.0109188	-0.0109297	-0.0109232	-0.0109338	-0.0109352	-0.0109376	-0.0109308	-0.0109256	-0.010935	-0.0109324	-0.0109281	-0.0109297	-0.0109358	-0.0109287	-0.010927	-0.0109364	-0.0109327	-0.0109243	-0.0109304	-0.0109314	-0.0109271	-0.01093	-0.0109274	-0.0109289	-0.0109263	-0.0109308	-0.010917	-0.0109312	-0.0109252	-0.010926	-0.0109328	-0.0109313	-0.0109315	-0.0109332	-0.0109355	-0.0109256	-0.0109216	-0.010932
ft110	-0.00115199	-0.00114889	-0.00114409	-0.0011381	-0.00113763	-0.00115196	-0.0011467	-0.00114683	-0.00114337	-0.00114736	-0.00114751	-0.00114409	-0.00114116	-0.0011498	-0.00114456	-0.00112949	-0.00114968	-0.00114617	-0.00114823	-0.00114945	-0.00114111	-0.00115221	-0.0011512	-0.00114026	-0.00115221	-0.00114673	-0.00114094	-0.00115424	-0.00115627	-0.00114052	-0.00115103	-0.00114764	-0.00114429	-0.00114571	-0.00114601	-0.00114881	-0.00115089	-0.00114983	-0.00114828	-0.00114031	-0.00114649	-0.00113953	-0.00114093	-0.00115012	-0.00114409	-0.0011447	-0.00114847	-0.00115916	-0.0011557
ft111	-0.00134202	-0.00133778	-0.00135247	-0.00134664	-0.00134143	-0.00133772	-0.00133611	-0.00134589	-0.00134861	-0.0013409	-0.00134405	-0.00133547	-0.00134329	-0.00134227	-0.00134356	-0.0013409	-0.00133972	-0.00134327	-0.00134585	-0.00134253	-0.00133767	-0.0013408	-0.00134355	-0.00133545	-0.00134753	-0.0013449	-0.00133933	-0.00134801	-0.00134118	-0.00134138	-0.001335	-0.00133749	-0.00134239	-0.00134633	-0.00133859	-0.00134301	-0.0013433	-0.00134107	-0.00133765	-0.00134541	-0.00134576	-0.00133823	-0.00134393	-0.00133629	-0.00134489	-0.00134463	-0.00134132	-0.00134144	-0.00134367
ft112	0.00925415	0.00925673	0.00925621	0.0092589	0.0092487	0.00925697	0.00924973	0.0092429	0.00925396	0.00924855	0.00923997	0.00923927	0.00924527	0.00924276	0.00924323	0.00924416	0.00924885	0.00924864	0.00925453	0.00925738	0.00924641	0.00925045	0.00924493	0.00925008	0.00924599	0.00924956	0.00924818	0.0092629	0.0092431	0.0092495	0.00924864	0.00925036	0.00924719	0.0092413	0.0092512	0.00924437	0.0092579	0.00923988	0.00925458	0.00924137	0.00923943	0.00925668	0.00923664	0.00924909	0.00924593	0.00924851	0.00925758	0.00925992	0.00925718
ft113	-0.00204542	-0.0020451	-0.00205535	-0.00204914	-0.00205894	-0.00204592	-0.00204537	-0.00204265	-0.00204991	-0.00204885	-0.00204332	-0.00204431	-0.0020514	-0.00205173	-0.00204641	-0.00204981	-0.00204964	-0.00204206	-0.00204678	-0.00204327	-0.00205513	-0.00204996	-0.00204614	-0.00203974	-0.0020459	-0.002054	-0.00204815	-0.00204391	-0.00204464	-0.00204686	-0.00204643	-0.00204215	-0.00204756	-0.00204787	-0.00204562	-0.00204737	-0.00204855	-0.00205178	-0.00204087	-0.00204556	-0.00204407	-0.0020389	-0.00204539	-0.00204186	-0.00204835	-0.00204776	-0.00205156	-0.00205237	-0.00205229
ft114	-0.012744	-0.0127375	-0.0127426	-0.0127427	-0.0127411	-0.0127457	-0.0127393	-0.0127385	-0.0127366	-0.0127365	-0.012741	-0.0127406	-0.0127437	-0.0127391	-0.0127487	-0.0127446	-0.012746	-0.0127438	-0.0127457	-0.0127426	-0.0127435	-0.0127407	-0.0127426	-0.0127397	-0.0127422	-0.0127399	-0.0127416	-0.0127365	-0.0127374	-0.0127438	-0.012741	-0.0127446	-0.0127433	-0.0127327	-0.0127436	-0.0127457	-0.0127427	-0.0127378	-0.0127456	-0.0127364	-0.0127419	-0.0127385	-0.0127375	-0.0127438	-0.0127449	-0.0127432	-0.0127395	-0.0127329	-0.0127387
ft115	0.00418617	0.00419218	0.00419514	0.00418651	0.00419189	0.00418625	0.00417725	0.0041864	0.00419422	0.00418287	0.00417655	0.00417301	0.00418324	0.00417996	0.00418064	0.00418143	0.00417826	0.004183	0.00418337	0.00418429	0.00417979	0.00418286	0.00418837	0.00417259	0.00418257	0.0041803	0.00418615	0.00418421	0.00419176	0.00418972	0.00417904	0.00418479	0.00418184	0.00418684	0.00418701	0.00417745	0.00418309	0.0041841	0.00419209	0.00418466	0.00417856	0.00418317	0.0041783	0.0041797	0.00418168	0.00418146	0.00418915	0.00418715	0.0041698
ft116	-0.00504246	-0.00504653	-0.00504129	-0.00503778	-0.00505206	-0.00503972	-0.0050365	-0.00503958	-0.0050361	-0.00503037	-0.00504376	-0.00503842	-0.00503853	-0.00504291	-0.00504536	-0.00503731	-0.00503896	-0.00504418	-0.00503855	-0.00503467	-0.0050444	-0.0050378	-0.00504244	-0.00503468	-0.00503865	-0.00504269	-0.0050416	-0.00504044	-0.00503069	-0.00504526	-0.00503996	-0.00503972	-0.00504216	-0.00503202	-0.00504359	-0.00503655	-0.00503672	-0.00504153	-0.00503501	-0.00504177	-0.00504633	-0.00503709	-0.00504074	-0.00504729	-0.00504295	-0.00504085	-0.00503723	-0.00503934	-0.00504596
ft117	0.00847549	0.00847742	0.00847561	0.00846728	0.00847209	0.008476	0.00847216	0.00847435	0.00846247	0.00847142	0.0084787	0.00846085	0.00847259	0.0084702	0.00847156	0.008464	0.00847491	0.00847728	0.00846824	0.00846633	0.0084725	0.00847471	0.00847819	0.00846557	0.00847214	0.00847692	0.00847967	0.00847494	0.00846653	0.0084744	0.00847075	0.00846919	0.00847632	0.00847191	0.0084763	0.0084744	0.00846748	0.00848098	0.00846688	0.00846181	0.0084734	0.0084637	0.00846922	0.00847502	0.00847831	0.00847066	0.00847044	0.00845504	0.0084632
ft118	0.00723454	0.00723826	0.00723072	0.00723528	0.0072346	0.00723004	0.00722907	0.00723122	0.007237	0.00723092	0.00723837	0.00722847	0.00723576	0.00723418	0.0072457	0.0072334	0.00723841	0.00723055	0.00724163	0.00723163	0.00723399	0.00723607	0.007236	0.00722552	0.00723191	0.00722816	0.00723211	0.00723002	0.00723299	0.00724063	0.00723348	0.00723098	0.00723868	0.00723478	0.00723746	0.00722895	0.00723362	0.00722951	0.00722953	0.00722529	0.00722504	0.007234	0.0072257	0.00723423	0.00723289	0.00722874	0.00723194	0.00722864	0.00723177
ft119	0.00946865	0.00946741	0.00946303	0.00947063	0.00944154	0.00946269	0.0094621	0.00947024	0.00946077	0.00947678	0.00946849	0.00944982	0.00946825	0.00947724	0.00946706	0.00946514	0.00946595	0.00946854	0.00948103	0.00946925	0.00946679	0.00947146	0.00946469	0.00945636	0.00946443	0.00946407	0.00946718	0.00945964	0.00946355	0.00946629	0.00945785	0.00946158	0.00946253	0.00946184	0.00946163	0.00946899	0.00947092	0.00946925	0.00946583	0.00945832	0.00946736	0.00945666	0.00946116	0.00946798	0.00947324	0.00945963	0.00946497	0.0094719	0.00946855
ft120	0.00270258	0.00269046	0.00269656	0.00269216	0.00268971	0.0026998	0.00270193	0.00270483	0.0026962	0.00270253	0.00270957	0.00269492	0.00269558	0.00269926	0.00270005	0.0026945	0.0026944	0.00270121	0.00269647	0.00268966	0.00269593	0.00269684	0.00269857	0.00270997	0.00269814	0.00269931	0.00269372	0.00269289	0.00271076	0.00270283	0.00270028	0.00269581	0.00269235	0.00269513	0.00270304	0.00270062	0.00269572	0.00270502	0.00269621	0.00268626	0.00269163	0.00268138	0.00268807	0.00269868	0.00270293	0.00269411	0.00270671	0.0026938	0.00269505
ft121	0.0107257	0.0107226	0.0107203	0.0107271	0.0107379	0.010722	0.0107169	0.0107335	0.0107234	0.0107297	0.0107202	0.0107282	0.0107283	0.0107185	0.0107285	0.0107354	0.0107246	0.0107321	0.0107189	0.0107206	0.010729	0.0107255	0.0107221	0.0107133	0.0107225	0.0107315	0.0107263	0.0107178	0.0107229	0.0107266	0.0107298	0.0107223	0.0107175	0.0107245	0.0107269	0.010728	0.0107253	0.010733	0.0107107	0.0107334	0.0107278	0.0107297	0.0107374	0.0107296	0.0107283	0.0107317	0.0107222	0.0107217	0.0107238
ft122	-0.0014355	-0.00143444	-0.00143636	-0.00143021	-0.00144251	-0.00142662	-0.00142022	-0.00143747	-0.0014215	-0.00143437	-0.00143841	-0.00141759	-0.00143694	-0.00143889	-0.00143668	-0.00143757	-0.0014376	-0.00143125	-0.00143384	-0.00143357	-0.00143268	-0.0014328	-0.00143102	-0.00142478	-0.00143259	-0.0014334	-0.00143587	-0.00142248	-0.001431	-0.00143423	-0.00142672	-0.00142739	-0.00144172	-0.00143357	-0.00143035	-0.00143937	-0.00143322	-0.00144037	-0.00142321	-0.00142674	-0.00143396	-0.00143112	-0.00143403	-0.00143845	-0.00143945	-0.00142827	-0.00142884	-0.00142209	-0.0014355
ft123	-0.0082829	-0.00828041	-0.00828593	-0.00828399	-0.00827974	-0.00827481	-0.00828082	-0.00828255	-0.00828614	-0.00828017	-0.00828763	-0.008265	-0.00828215	-0.00828641	-0.00828088	-0.00829155	-0.00828446	-0.00827821	-0.00829069	-0.00828299	-0.00827908	-0.00827937	-0.00828345	-0.0082765	-0.00828024	-0.00827956	-0.00828394	-0.00827519	-0.00828496	-0.00828751	-0.00827876	-0.00827967	-0.00827959	-0.00828421	-0.00827942	-0.00828318	-0.00828074	-0.00828125	-0.00828066	-0.00827822	-0.00827966	-0.00828094	-0.00828223	-0.0082912	-0.00828865	-0.00828142	-0.00828634	-0.00828971	-0.0082905
ft124	0.000803239	0.000797111	0.000803656	0.000802239	0.000803591	0.000802151	0.000807748	0.00080864	0.000802877	0.000807932	0.00081165	0.000800369	0.000808845	0.000809057	0.000806496	0.000797657	0.000805777	0.000798284	0.00080425	0.000809054	0.000805375	0.000801213	0.000805883	0.000801217	0.000802068	0.000793875	0.00080379	0.000805597	0.000811143	0.000804357	0.00079618	0.000801213	0.000806884	0.00081306	0.000803551	0.000800901	0.000800363	0.000802466	0.000813274	0.000803918	0.000805236	0.000799638	0.000800255	0.000807954	0.00080495	0.000806393	0.000808483	0.00081459	0.000799573
ft125	0.00546099	0.00545958	0.00545543	0.00545864	0.00545436	0.00545971	0.00545715	0.00545597	0.00545213	0.0054562	0.00546102	0.00546146	0.00545694	0.00545433	0.0054539	0.00545077	0.00545221	0.00545958	0.00545644	0.00546247	0.00545068	0.0054603	0.00545889	0.00545757	0.00545831	0.00545404	0.00545605	0.0054668	0.00546556	0.00545408	0.00546221	0.00545716	0.00545434	0.00546013	0.00545926	0.00545215	0.00546255	0.0054555	0.00546045	0.00544774	0.00544972	0.00546021	0.00544767	0.00545703	0.00545451	0.00545312	0.00546192	0.00546864	0.00545372
ft126	-0.000342532	-0.000337532	-0.000338315	-0.000338692	-0.000336482	-0.000340651	-0.000331937	-0.000340315	-0.000347347	-0.000332192	-0.000333163	-0.000325203	-0.000342256	-0.000333605	-0.000336132	-0.000338968	-0.000340343	-0.000341427	-0.00034649	-0.000339958	-0.000337379	-0.000343181	-0.000335847	-0.000332669	-0.000333067	-0.000343158	-0.000334814	-0.00033627	-0.000342206	-0.000345244	-0.000334578	-0.000343842	-0.000336861	-0.000337455	-0.00034734	-0.000339643	-0.00033826	-0.000337199	-0.000343712	-0.000341666	-0.000340355	-0.00034118	-0.000346648	-0.00033891	-0.000342349	-0.000340248	-0.000333967	-0.000330769	-0.000332501
ft127	-0.00055744	-0.000562805	-0.000557173	-0.0005509	-0.00055738	-0.000558107	-0.000558762	-0.000569632	-0.000551161	-0.00057195	-0.000566978	-0.000564508	-0.000560722	-0.000570757	-0.000555804	-0.000551516	-0.000560543	-0.0005571	-0.000557126	-0.000557492	-0.000557901	-0.000556424	-0.00056339	-0.000557436	-0.000566284	-0.000559167	-0.000549349	-0.000558003	-0.00056331	-0.000558919	-0.000562774	-0.000560461	-0.000559459	-0.000559041	-0.000557006	-0.000556882	-0.000559787	-0.00056485	-0.000555837	-0.000557452	-0.000557777	-0.000556224	-0.000551781	-0.000562352	-0.000562352	-0.000553999	-0.000567565	-0.000558175	-0.000568523
ft128	-0.0047979	-0.00480041	-0.00479161	-0.00479031	-0.00478702	-0.00480543	-0.00478563	-0.00479882	-0.00478837	-0.00479206	-0.00478873	-0.00477212	-0.0047978	-0.00479548	-0.00479333	-0.00479301	-0.00479989	-0.00479193	-0.00479612	-0.00479777	-0.00479653	-0.00480074	-0.00479731	-0.00479714	-0.00479743	-0.00479611	-0.00479132	-0.00480131	-0.00480518	-0.00479855	-0.00479142	-0.00479766	-0.00479669	-0.00478766	-0.00479769	-0.00480026	-0.0048007	-0.00479463	-0.00478373	-0.00477372	-0.00479028	-0.00479822	-0.00479372	-0.00479711	-0.00480031	-0.00479346	-0.00479497	-0.00478684	-0.00480113
ft129	-0.00266488	-0.00266614	-0.00266756	-0.00265699	-0.00266769	-0.00265223	-0.00266557	-0.00265569	-0.00266396	-0.00265974	-0.0026698	-0.00267559	-0.00266467	-0.00266302	-0.00265973	-0.00267125	-0.00265857	-0.00266053	-0.00266333	-0.00265805	-0.00266297	-0.00266025	-0.00266513	-0.00266647	-0.00266769	-0.00266272	-0.00266736	-0.00266214	-0.00265815	-0.00265839	-0.00266091	-0.00266513	-0.0026641	-0.00265876	-0.00265734	-0.00266457	-0.00265972	-0.00266177	-0.00265518	-0.00266035	-0.00266024	-0.00266269	-0.00265917	-0.00266635	-0.00266874	-0.00266346	-0.00267675	-0.0026613	-0.00267036
ft130	-0.00557833	-0.00557689	-0.0055761	-0.00558105	-0.00558051	-0.00558661	-0.00559081	-0.00558091	-0.00557565	-0.00559117	-0.00558484	-0.00559227	-0.00558032	-0.00558073	-0.0055846	-0.00558396	-0.00557972	-0.00558244	-0.00559461	-0.00557913	-0.0055785	-0.00557787	-0.00557656	-0.00558161	-0.00557929	-0.00557508	-0.00558347	-0.00557369	-0.00558032	-0.00558238	-0.00558153	-0.00557967	-0.00556956	-0.00558723	-0.00558191	-0.0055797	-0.00558366	-0.0055808	-0.00557942	-0.00559198	-0.00557884	-0.00558851	-0.00557978	-0.00557865	-0.0055784	-0.00557708	-0.00558515	-0.0055719	-0.00557057
ft131	-0.00144891	-0.00144461	-0.00144783	-0.00144938	-0.00144786	-0.00145066	-0.00145261	-0.00144344	-0.00145168	-0.00144963	-0.00144394	-0.0014474	-0.00145032	-0.0014507	-0.0014478	-0.00145426	-0.00144641	-0.00144452	-0.00145129	-0.00145204	-0.00144689	-0.00144635	-0.00144451	-0.0014504	-0.00145131	-0.001444	-0.00144639	-0.00144844	-0.00144996	-0.00144606	-0.0014559	-0.00144837	-0.00144523	-0.00145912	-0.00144492	-0.00144225	-0.00145002	-0.00144498	-0.00144502	-0.00144174	-0.00144095	-0.00145349	-0.00144502	-0.00144519	-0.00144631	-0.00144153	-0.00145317	-0.00144683	-0.00144837
ft132	0.00367917	0.00367348	0.0036667	0.00367348	0.00366218	0.00367191	0.00367437	0.00367012	0.00366598	0.00366197	0.00369044	0.00368286	0.00367314	0.00367408	0.00368001	0.00367473	0.00367397	0.00367712	0.00368317	0.00367037	0.00367678	0.00367542	0.00368034	0.0036804	0.00367645	0.00368475	0.00367652	0.00367572	0.00367677	0.00367078	0.00368449	0.00367585	0.00367752	0.00367932	0.00366956	0.00367694	0.00366964	0.00367728	0.00367679	0.00368364	0.00368098	0.0036672	0.00367311	0.00367634	0.00367421	0.00367159	0.00367896	0.00367146	0.00367046
ft133	0.0049273	0.00493625	0.00492755	0.00493196	0.00493039	0.00493343	0.00491824	0.00492891	0.00492616	0.004919	0.00492562	0.00491551	0.00493159	0.0049248	0.0049321	0.00493628	0.00492558	0.00492696	0.00492803	0.00492543	0.00492158	0.00492651	0.0049227	0.00491741	0.0049199	0.00492193	0.00492515	0.00492172	0.00492359	0.00492711	0.00493029	0.00493026	0.00492128	0.00493008	0.00492256	0.00492556	0.00492463	0.00491996	0.00493092	0.00491831	0.00492554	0.00492686	0.00492646	0.0049257	0.00492391	0.00492727	0.00493454	0.00492228	0.00492553
ft134	-0.00573778	-0.00573604	-0.0057344	-0.00573672	-0.00572643	-0.00573957	-0.00574109	-0.00574147	-0.00573545	-0.00573177	-0.00573398	-0.00573907	-0.00573219	-0.00573389	-0.00573072	-0.0057313	-0.00573384	-0.0057307	-0.00573485	-0.00574261	-0.00574022	-0.00573582	-0.00574191	-0.00573655	-0.00573623	-0.0057361	-0.00573263	-0.00573602	-0.00573678	-0.00573001	-0.00573463	-0.00573562	-0.0057333	-0.00573509	-0.0057322	-0.00573568	-0.00573335	-0.00573204	-0.00574081	-0.00573201	-0.00574013	-0.00572953	-0.00574343	-0.00573932	-0.00573343	-0.00573263	-0.00573757	-0.00572341	-0.0057238
ft135	-0.00924992	-0.00925596	-0.0092446	-0.00925223	-0.00925415	-0.00925696	-0.00924562	-0.00924576	-0.00924505	-0.00924307	-0.00924153	-0.00925189	-0.00924972	-0.00924612	-0.00925359	-0.00924808	-0.00924663	-0.00924861	-0.00924554	-0.00924958	-0.00925172	-0.00925301	-0.00924924	-0.00924561	-0.00925023	-0.00924641	-0.00924929	-0.00924626	-0.00925585	-0.00924687	-0.00925078	-0.00924764	-0.00924757	-0.00925378	-0.00924818	-0.00924293	-0.00924802	-0.0092533	-0.00925012	-0.0092486	-0.00925134	-0.0092503	-0.0092476	-0.00924707	-0.00924169	-0.00924593	-0.00924891	-0.00924956	-0.00925435
ft136	-0.00673662	-0.00673651	-0.0067349	-0.00673496	-0.0067465	-0.00673498	-0.00673358	-0.00674227	-0.00673897	-0.00673661	-0.00674383	-0.00675421	-0.0067475	-0.00674096	-0.00674121	-0.00674958	-0.00674153	-0.00674356	-0.00673745	-0.00673454	-0.00673959	-0.00674158	-0.00674174	-0.00674334	-0.00674115	-0.00674012	-0.00673955	-0.00672972	-0.00673594	-0.00673973	-0.00674014	-0.00673889	-0.00673783	-0.00673874	-0.00673658	-0.00673712	-0.00673735	-0.00674095	-0.00673007	-0.00674725	-0.00674531	-0.0067383	-0.00674357	-0.00673619	-0.00674159	-0.0067397	-0.00673788	-0.00674329	-0.00673286
ft137	0.0139288	0.0139222	0.0139278	0.0139225	0.0139266	0.0139245	0.0139254	0.013925	0.0139268	0.0139264	0.0139159	0.0139277	0.0139204	0.0139266	0.0139262	0.0139211	0.0139278	0.01392	0.0139198	0.0139243	0.0139187	0.0139226	0.0139255	0.013922	0.0139316	0.0139259	0.0139207	0.0139293	0.0139247	0.0139259	0.0139247	0.0139257	0.0139187	0.0139309	0.0139324	0.0139293	0.0139248	0.0139268	0.0139377	0.0139157	0.0139216	0.0139147	0.0139249	0.0139238	0.0139211	0.0139248	0.0139239	0.013919	0.0139272
ft138	-0.00222183	-0.00221705	-0.00223559	-0.00222375	-0.00222194	-0.00222487	-0.00221946	-0.00221999	-0.00222254	-0.00222238	-0.0022084	-0.0022274	-0.00221604	-0.00221574	-0.00222626	-0.00222654	-0.00221447	-0.00222301	-0.00222376	-0.0022217	-0.00222116	-0.00221787	-0.00221577	-0.00222405	-0.00221372	-0.00222006	-0.00222725	-0.0022239	-0.00221661	-0.00222334	-0.00221963	-0.00222585	-0.00222151	-0.00220751	-0.00222499	-0.0022228	-0.00222384	-0.00221719	-0.00222112	-0.00221512	-0.00221344	-0.0022238	-0.00222187	-0.00222115	-0.00222099	-0.00221856	-0.00221786	-0.00221528	-0.00221421
ft139	0.00158427	0.0015789	0.00157764	0.00158157	0.00159385	0.00158873	0.0015805	0.0015882	0.00158458	0.00157552	0.0015946	0.0015829	0.00158511	0.00158048	0.00158557	0.00159156	0.00158918	0.00158651	0.00158324	0.00158929	0.001589	0.00158244	0.00158225	0.00158562	0.00158469	0.0015905	0.00158944	0.00158287	0.00158501	0.00158452	0.00159125	0.00158376	0.00158819	0.00158281	0.00158925	0.00159479	0.00158598	0.00159026	0.00158803	0.00159068	0.00159535	0.00158476	0.00159523	0.00159111	0.00159036	0.00158771	0.00159305	0.00158108	0.00158975
ft140	-0.00111424	-0.00111271	-0.00111989	-0.00111997	-0.00110727	-0.00112288	-0.00111353	-0.00110992	-0.00112459	-0.00110311	-0.00112402	-0.00111615	-0.00110541	-0.00110746	-0.00111235	-0.0011131	-0.00110672	-0.00111257	-0.00111338	-0.00110671	-0.00111133	-0.00110657	-0.00111113	-0.00109833	-0.00111374	-0.00111141	-0.00110502	-0.00111957	-0.00112588	-0.00110979	-0.00110436	-0.0011136	-0.00110847	-0.00112078	-0.0011153	-0.00110798	-0.00110802	-0.00111377	-0.00111397	-0.00111224	-0.00110785	-0.00111353	-0.00110035	-0.00111321	-0.00110143	-0.00111377	-0.00112364	-0.00112248	-0.00110958
ft141	-0.0126404	-0.0126429	-0.0126466	-0.012644	-0.0126404	-0.0126457	-0.0126388	-0.0126381	-0.0126463	-0.0126424	-0.0126475	-0.0126352	-0.0126428	-0.0126474	-0.0126424	-0.0126466	-0.0126432	-0.0126416	-0.0126386	-0.0126401	-0.0126388	-0.0126434	-0.0126441	-0.0126305	-0.0126383	-0.0126427	-0.0126358	-0.0126348	-0.01264	-0.0126442	-0.0126377	-0.01264	-0.0126432	-0.0126458	-0.0126417	-0.01264	-0.0126417	-0.0126438	-0.0126327	-0.0126333	-0.0126465	-0.0126377	-0.0126426	-0.0126418	-0.0126463	-0.01264	-0.0126318	-0.0126318	-0.0126416
ft142	-0.00474904	-0.00473643	-0.00474855	-0.00474691	-0.00474405	-0.0047509	-0.00474031	-0.00475588	-0.00475056	-0.00475187	-0.00475313	-0.00474713	-0.00475173	-0.0047573	-0.00475171	-0.00475172	-0.00475092	-0.00475011	-0.00474946	-0.00474748	-0.00474965	-0.00474966	-0.0047494	-0.00474473	-0.00475079	-0.00475636	-0.00475046	-0.00475198	-0.00474793	-0.00474887	-0.00475907	-0.00474318	-0.00474764	-0.00475126	-0.00475185	-0.00475324	-0.00474634	-0.00475982	-0.00474333	-0.00474375	-0.0047525	-0.00475392	-0.00474697	-0.00474862	-0.00475397	-0.00475037	-0.00475742	-0.00474299	-0.0047502
ft143	0.00707666	0.00707219	0.00708421	0.00707571	0.0070642	0.00708455	0.00707521	0.00706752	0.00708034	0.00706622	0.0070787	0.00708416	0.00707797	0.00707523	0.00706645	0.00706001	0.00707485	0.00707152	0.00708473	0.00707669	0.00707635	0.00707754	0.00707964	0.00707633	0.00708377	0.00707376	0.00707333	0.00707238	0.00707308	0.00707238	0.0070754	0.00707953	0.00707851	0.00707634	0.00707458	0.00707521	0.00708256	0.00707024	0.00708045	0.00707786	0.00707091	0.00706684	0.0070696	0.00707443	0.00707506	0.00707113	0.00708289	0.00707611	0.00706749
ft144	-0.00126506	-0.0012687	-0.00126235	-0.00127019	-0.00125828	-0.00126356	-0.00126201	-0.00126986	-0.00127585	-0.00126368	-0.00125964	-0.00126487	-0.00127109	-0.00126598	-0.00127103	-0.00127008	-0.00127168	-0.00127449	-0.00127457	-0.00127324	-0.00127172	-0.00126635	-0.00125957	-0.00128079	-0.00126187	-0.00126109	-0.0012735	-0.00125931	-0.00126567	-0.00127264	-0.00126755	-0.00126366	-0.00126152	-0.00126904	-0.00126551	-0.0012706	-0.00127003	-0.00126282	-0.00126585	-0.00126788	-0.00126774	-0.00127367	-0.00127315	-0.00126926	-0.00127537	-0.00127818	-0.0012634	-0.00128239	-0.00126477
ft145	-0.0019991	-0.00199226	-0.00199513	-0.00199081	-0.00199971	-0.00199459	-0.00198803	-0.00199806	-0.00199837	-0.0019917	-0.00199193	-0.00198901	-0.00199723	-0.00199819	-0.0019986	-0.00200117	-0.0019934	-0.00199567	-0.00199541	-0.00199804	-0.00199524	-0.0019975	-0.00199169	-0.0019933	-0.00200006	-0.00200117	-0.00199582	-0.00199221	-0.00199997	-0.00199485	-0.00198916	-0.00199946	-0.00199829	-0.00200022	-0.00199616	-0.00199174	-0.00199498	-0.00200322	-0.00200171	-0.00199899	-0.00199161	-0.00199207	-0.00200028	-0.00199453	-0.00199499	-0.00199629	-0.00200199	-0.00199682	-0.0019909
ft146	-0.00702369	-0.00702473	-0.00702276	-0.00702417	-0.00700776	-0.00702023	-0.00702807	-0.00702667	-0.00701794	-0.0070281	-0.00701314	-0.00700498	-0.00703055	-0.00702236	-0.00701797	-0.0070162	-0.00702741	-0.00702122	-0.0070226	-0.00702419	-0.00701979	-0.00702586	-0.0070285	-0.00700814	-0.00702637	-0.00701643	-0.00701085	-0.00702804	-0.00702165	-0.00701668	-0.00701625	-0.00701836	-0.00701395	-0.00702232	-0.00702088	-0.00702038	-0.00702558	-0.00701636	-0.00701772	-0.00701366	-0.0070157	-0.00701744	-0.00702129	-0.0070204	-0.00702216	-0.00702326	-0.00702596	-0.00702501	-0.00701163
ft147	0.00336275	0.00336511	0.00336389	0.00335564	0.00335613	0.00336881	0.00335791	0.00335892	0.00335412	0.00336424	0.0033603	0.00337182	0.00335738	0.00336229	0.00336696	0.00335012	0.00336023	0.00336491	0.00336884	0.00335361	0.00335978	0.00336141	0.00336369	0.00335764	0.00336085	0.00335566	0.00336155	0.003365	0.00336009	0.00336278	0.00335355	0.0033594	0.00335285	0.00335679	0.00336031	0.00336297	0.00336154	0.00336123	0.00336576	0.00336472	0.00335519	0.00334981	0.00335009	0.00335789	0.00335787	0.00336342	0.00336132	0.00335541	0.00335797
ft148	-8.51792e-05	-7.7106e-05	-8.29556e-05	-8.83997e-05	-8.77922e-05	-8.10342e-05	-8.62027e-05	-9.4236e-05	-8.98013e-05	-9.40633e-05	-8.44238e-05	-8.53421e-05	-8.9944e-05	-9.22514e-05	-8.31453e-05	-8.78968e-05	-8.45031e-05	-8.25782e-05	-8.42186e-05	-7.75348e-05	-8.52087e-05	-8.48409e-05	-8.50734e-05	-9.19051e-05	-7.28631e-05	-8.99084e-05	-9.22208e-05	-7.79316e-05	-8.67213e-05	-8.47779e-05	-8.8954e-05	-8.25605e-05	-8.71479e-05	-8.00785e-05	-8.59872e-05	-9.10352e-05	-8.16816e-05	-8.98488e-05	-8.13158e-05	-8.86217e-05	-9.25016e-05	-9.04879e-05	-9.02383e-05	-7.83486e-05	-8.74714e-05	-8.93535e-05	-8.96918e-05	-8.80822e-05	-8.98521e-05
ft149	-0.00447494	-0.00448059	-0.00447782	-0.00448299	-0.00447156	-0.00448291	-0.00446739	-0.00447135	-0.00447809	-0.00446987	-0.00447581	-0.00447946	-0.00446976	-0.0044672	-0.00447196	-0.00447874	-0.00446962	-0.00447631	-0.00448021	-0.00447349	-0.00446926	-0.00447334	-0.00447367	-0.0044819	-0.00447219	-0.00447436	-0.00447624	-0.00448116	-0.00447349	-0.00448012	-0.00446852	-0.00447316	-0.00447292	-0.00446702	-0.0044798	-0.00447385	-0.00447951	-0.0044692	-0.00448428	-0.00447927	-0.00446167	-0.00448017	-0.0044634	-0.00447354	-0.00447032	-0.00447132	-0.00446785	-0.00447753	-0.00446668
ft150	-0.00346948	-0.00345977	-0.00346772	-0.00347071	-0.00347675	-0.00346501	-0.00347153	-0.00346865	-0.00346416	-0.00348092	-0.00348386	-0.00346821	-0.00347116	-0.00346783	-0.00346866	-0.00346761	-0.00347691	-0.00347691	-0.00347427	-0.00347127	-0.00347583	-0.00346738	-0.00347581	-0.00346371	-0.00347108	-0.00347556	-0.00347145	-0.00347132	-0.00347425	-0.00347446	-0.00347477	-0.00346757	-0.00347017	-0.00347363	-0.00347357	-0.00347373	-0.00346547	-0.00347565	-0.00346965	-0.00347149	-0.00347127	-0.00346444	-0.00347844	-0.00347968	-0.00347648	-0.00347948	-0.00345979	-0.00346728	-0.00347577
ft151	-0.00428387	-0.004289	-0.00428608	-0.00429083	-0.00428662	-0.00429008	-0.0042892	-0.00428514	-0.00428019	-0.00427989	-0.00428766	-0.00425851	-0.00429247	-0.00426927	-0.00428521	-0.00429181	-0.00428994	-0.00428924	-0.00428132	-0.00429233	-0.00429489	-0.00428897	-0.00428404	-0.00428498	-0.00427547	-0.00428494	-0.00429129	-0.00427616	-0.00428235	-0.00428999	-0.00428661	-0.00428291	-0.00429039	-0.00427898	-0.00428377	-0.00428976	-0.00428821	-0.00428444	-0.00428863	-0.00428858	-0.00428851	-0.0042895	-0.00429685	-0.00428209	-0.00428569	-0.00429471	-0.00428259	-0.00429095	-0.00427387
ft152	-0.00770954	-0.00770499	-0.00771037	-0.007711	-0.00770531	-0.00770557	-0.00771714	-0.00771248	-0.00771948	-0.00771897	-0.00771908	-0.00774286	-0.00771348	-0.00771204	-0.00771253	-0.00772149	-0.00771523	-0.00771115	-0.0077143	-0.00770491	-0.00771747	-0.00771411	-0.00772141	-0.0077183	-0.00771383	-0.00771396	-0.0077285	-0.00771103	-0.00772087	-0.00771231	-0.00771453	-0.00771411	-0.00772101	-0.00770501	-0.00771468	-0.00771283	-0.00771659	-0.00771228	-0.00771134	-0.00772255	-0.00771919	-0.00771738	-0.00771086	-0.00771184	-0.00770875	-0.00771675	-0.00771225	-0.00771774	-0.00771998
ft153	-0.00256268	-0.00256726	-0.00257467	-0.00255957	-0.00255521	-0.00256866	-0.00256038	-0.00255952	-0.00255461	-0.00256356	-0.00255792	-0.00254725	-0.00255805	-0.00255774	-0.00256066	-0.00255991	-0.00255365	-0.00256505	-0.002557	-0.00256248	-0.00255902	-0.00255805	-0.00255699	-0.00255987	-0.00255643	-0.0025595	-0.00256242	-0.00254995	-0.00255255	-0.00255698	-0.00255147	-0.00256251	-0.00256385	-0.00255314	-0.00255861	-0.00256366	-0.00256347	-0.00255692	-0.00256184	-0.00256602	-0.0025541	-0.00256311	-0.00255704	-0.00255563	-0.00256048	-0.00255163	-0.00255936	-0.00256022	-0.00255975
ft154	0.00329311	0.00329215	0.00329345	0.00329452	0.00330181	0.00330274	0.00329353	0.00329505	0.00329592	0.00328925	0.00329588	0.00329367	0.00329903	0.00329305	0.0032917	0.00329858	0.00329501	0.00329597	0.00328874	0.00329191	0.00329737	0.00328927	0.0032912	0.00329107	0.00329196	0.00329275	0.00329116	0.00329034	0.00330153	0.00329238	0.00329973	0.00328859	0.0032885	0.00329001	0.00329228	0.00329482	0.00329481	0.00329445	0.00329581	0.00329617	0.00329858	0.00329864	0.00330271	0.00329249	0.00329265	0.00329581	0.00328413	0.00329375	0.00329371
ft155	0.00449795	0.00449986	0.00450233	0.00449549	0.00450151	0.00449423	0.00449265	0.00449646	0.00449323	0.00450127	0.00449471	0.00451187	0.00449634	0.00449459	0.00450367	0.00450363	0.00449116	0.00449773	0.00449506	0.00448997	0.00449496	0.00449217	0.00449737	0.00449424	0.00448646	0.0045031	0.00449834	0.00448828	0.0044925	0.00450188	0.00449896	0.00449316	0.00450019	0.00449969	0.00449634	0.00449689	0.00449682	0.00449712	0.00449515	0.00449798	0.00449538	0.00450379	0.00449629	0.00450001	0.00449837	0.00449433	0.00449724	0.00449149	0.00450204
ft156	-0.000191933	-0.000197123	-0.000184001	-0.000184267	-0.000190736	-0.000188234	-0.000194423	-0.000187853	-0.000183504	-0.000179929	-0.000189308	-0.000188539	-0.000187582	-0.000185135	-0.000193827	-0.000194146	-0.00019099	-0.000193082	-0.000193037	-0.00019237	-0.000190388	-0.000197346	-0.000193702	-0.000200468	-0.000191437	-0.000188281	-0.000193443	-0.000209149	-0.000188113	-0.000186723	-0.000202233	-0.000192023	-0.000192903	-0.000190163	-0.000193509	-0.000188495	-0.000194527	-0.000189905	-0.00019448	-0.000189422	-0.000200191	-0.000196613	-0.000189557	-0.000190277	-0.000191352	-0.00019605	-0.00018899	-0.000187025	-0.000188071
ft157	0.00407218	0.00406787	0.00406659	0.0040698	0.00406921	0.00406317	0.00407215	0.00407572	0.00406263	0.00407478	0.00408105	0.00407392	0.00407213	0.00406958	0.00406439	0.00406573	0.00406995	0.00407486	0.00407183	0.00406226	0.0040758	0.00407085	0.00407968	0.00406913	0.00407235	0.00407363	0.00407368	0.00407168	0.00407839	0.00407631	0.00406498	0.00406853	0.00407553	0.00407186	0.00407535	0.00407059	0.00406765	0.00408371	0.00407165	0.00406467	0.00407705	0.00406986	0.00407493	0.00406639	0.00407187	0.00407349	0.00405589	0.00406698	0.00405771
ft158	0.00262982	0.00262791	0.00262853	0.00261987	0.00263331	0.00262868	0.0026329	0.00262731	0.00262581	0.00262861	0.00262755	0.00262658	0.00262638	0.00261671	0.00262857	0.00262354	0.00262791	0.00262452	0.00262454	0.00263414	0.00262557	0.00262776	0.00262568	0.00263111	0.00263214	0.00262709	0.002629	0.00262572	0.00262053	0.00262923	0.00262092	0.00262424	0.00262614	0.00263589	0.00263279	0.00262958	0.00262385	0.00262578	0.00263298	0.00262717	0.00262376	0.00263278	0.00263008	0.00262905	0.00262929	0.00263019	0.00262705	0.00262789	0.00262813
ft159	-0.00367963	-0.00368404	-0.00368254	-0.00369298	-0.00368417	-0.00369373	-0.00368575	-0.00369232	-0.00369008	-0.00368871	-0.00368988	-0.00369737	-0.00368287	-0.00368998	-0.00369478	-0.00368426	-0.00368836	-0.0036892	-0.00368215	-0.00368095	-0.00368376	-0.00368319	-0.00368364	-0.00367818	-0.00369163	-0.00368223	-0.00368491	-0.00368617	-0.00368673	-0.00368517	-0.00367623	-0.00368202	-0.00368795	-0.00368521	-0.00368856	-0.00368993	-0.00368978	-0.00368832	-0.00368892	-0.00368671	-0.00368149	-0.00368845	-0.00368735	-0.00368562	-0.00368672	-0.00368424	-0.00369205	-0.00368826	-0.00369102
ft160	-0.000753828	-0.000738697	-0.000741068	-0.000739977	-0.000751879	-0.000741173	-0.000756241	-0.000752541	-0.000743004	-0.000744145	-0.000752426	-0.000754103	-0.00074535	-0.000745391	-0.000745493	-0.000746692	-0.000750612	-0.000750835	-0.000742815	-0.000749651	-0.000751816	-0.000749105	-0.000750379	-0.000744599	-0.000746639	-0.000755517	-0.000740956	-0.000742941	-0.0007436	-0.000753744	-0.000745025	-0.000753643	-0.000754292	-0.000754766	-0.000749863	-0.000747677	-0.000743844	-0.000751663	-0.000740182	-0.000732754	-0.000750121	-0.000756779	-0.000748065	-0.000751628	-0.000753563	-0.000756246	-0.000749988	-0.000748282	-0.000750491
ft161	-0.000989904	-0.000981857	-0.000987392	-0.000981738	-0.000990933	-0.000980916	-0.000993244	-0.00098978	-0.00097668	-0.000973034	-0.000986058	-0.00099397	-0.000991159	-0.000995933	-0.000992685	-0.000981455	-0.000987707	-0.00099444	-0.000984395	-0.00097635	-0.000988768	-0.000988319	-0.000986156	-0.000974919	-0.000987074	-0.000987206	-0.000987765	-0.000976573	-0.000985735	-0.000985292	-0.000992568	-0.000985292	-0.000985582	-0.000981641	-0.000988335	-0.000986104	-0.000982528	-0.000990698	-0.000973365	-0.000987598	-0.000989223	-0.0009788	-0.000984285	-0.000984332	-0.000987181	-0.000984686	-0.000989213	-0.000981503	-0.000980006
ft162	-0.0120042	-0.0120062	-0.0120067	-0.0120071	-0.0120165	-0.012013	-0.0120101	-0.012001	-0.0120086	-0.0120094	-0.0120041	-0.012005	-0.0120055	-0.0120064	-0.0120033	-0.0120108	-0.0120097	-0.0120065	-0.0120073	-0.0120065	-0.0120057	-0.0120039	-0.0120034	-0.0120131	-0.0119989	-0.0120037	-0.0120066	-0.012	-0.0120071	-0.0120036	-0.0120091	-0.0120045	-0.0120068	-0.0120041	-0.012008	-0.0120093	-0.0119982	-0.0119982	-0.0120079	-0.0120141	-0.0120091	-0.0119998	-0.0120072	-0.0120075	-0.0120105	-0.0120098	-0.0120064	-0.0120048	-0.0119998
ft163	-0.00276616	-0.00276655	-0.00276018	-0.00276776	-0.00276922	-0.00276634	-0.00276954	-0.00276535	-0.00276355	-0.00275691	-0.0027694	-0.00278469	-0.00275601	-0.00277143	-0.00276675	-0.00276966	-0.00276802	-0.0027708	-0.00276867	-0.00277226	-0.00276597	-0.00277119	-0.00276634	-0.00277234	-0.00276909	-0.00276546	-0.00277173	-0.0027673	-0.00276581	-0.00276713	-0.00276691	-0.00277415	-0.0027696	-0.00276651	-0.00276822	-0.00276742	-0.00276622	-0.0027622	-0.00277605	-0.00276897	-0.00276814	-0.00276441	-0.0027707	-0.00276774	-0.00276312	-0.00276896	-0.00276115	-0.00276944	-0.00276622
ft164	-0.00318476	-0.00317993	-0.00317944	-0.00318453	-0.00318493	-0.00319444	-0.00318288	-0.00318632	-0.0031924	-0.00318697	-0.0031823	-0.00317205	-0.00318346	-0.00318678	-0.00317889	-0.00317502	-0.00318546	-0.00318387	-0.00317824	-0.00318438	-0.0031805	-0.00318366	-0.00318383	-0.00317035	-0.00318595	-0.00317987	-0.00317648	-0.00318263	-0.00318691	-0.00318257	-0.003186	-0.00317851	-0.00317258	-0.00319462	-0.00318407	-0.00318446	-0.00318468	-0.00318941	-0.00319633	-0.00317233	-0.00318983	-0.00317427	-0.00318155	-0.0031875	-0.00318021	-0.00317886	-0.00318345	-0.00317551	-0.00317986
ft165	0.003649	0.00365254	0.00365432	0.00365875	0.00365474	0.00365558	0.00364317	0.0036481	0.00366133	0.00364643	0.0036572	0.0036564	0.00365456	0.00364939	0.00365155	0.00366175	0.00365218	0.00365096	0.00365401	0.00365679	0.00365382	0.00365501	0.00365344	0.00365775	0.00365134	0.00364693	0.00365607	0.00365679	0.00365456	0.00365665	0.00365736	0.00365059	0.00365603	0.00365498	0.00364671	0.00365146	0.0036507	0.00364687	0.00364922	0.00366152	0.00365813	0.00365603	0.00365479	0.00365348	0.00365171	0.00365711	0.00365427	0.0036572	0.0036567
ft166	0.00865262	0.0086555	0.00864943	0.00864776	0.00865807	0.00865249	0.00865382	0.0086446	0.00865489	0.00864746	0.00864502	0.00863774	0.00865468	0.00865962	0.0086485	0.00865663	0.00865246	0.00864569	0.00865181	0.00865256	0.00865274	0.00865195	0.00864893	0.00864332	0.00864973	0.0086473	0.00865001	0.00864366	0.008648	0.00865359	0.00863976	0.00864484	0.00865153	0.00864726	0.00865193	0.0086504	0.00865288	0.00865161	0.00865291	0.0086457	0.00864404	0.00865718	0.00864938	0.00864964	0.00865384	0.00865031	0.00865496	0.00864237	0.00864807
ft167	0.00482418	0.00483	0.0048413	0.00482502	0.00481994	0.00482378	0.00481341	0.00482388	0.00483407	0.00482491	0.00481842	0.00481793	0.00482083	0.00482344	0.00482377	0.00481564	0.00481982	0.00482374	0.00481731	0.00482242	0.00482241	0.00482267	0.00481911	0.00482539	0.00482108	0.00482388	0.00482233	0.00481853	0.00481604	0.00482847	0.00481477	0.0048234	0.0048206	0.00481873	0.00482819	0.00482274	0.0048233	0.00481824	0.00482535	0.00482456	0.00481882	0.00482176	0.00481864	0.00482095	0.0048237	0.00482401	0.00482727	0.00482365	0.00481586
ft168	-0.00547437	-0.00547156	-0.00548221	-0.00547137	-0.00548412	-0.00547482	-0.00546315	-0.00547215	-0.00546574	-0.00546772	-0.00546214	-0.00547035	-0.0054697	-0.00547107	-0.00546993	-0.00547606	-0.00547129	-0.0054756	-0.00546967	-0.005474	-0.00546947	-0.00547277	-0.00547556	-0.00548675	-0.00547526	-0.00546936	-0.0054813	-0.00547024	-0.00548131	-0.00547148	-0.00547501	-0.00547503	-0.00547442	-0.00547127	-0.00547779	-0.00546975	-0.00547574	-0.00547093	-0.00548229	-0.00547932	-0.0054735	-0.00547813	-0.00547517	-0.00547152	-0.00547579	-0.00547878	-0.00548056	-0.00547704	-0.00547693
ft169	-0.00879119	-0.00879328	-0.00878133	-0.00879647	-0.00880093	-0.00879503	-0.00878895	-0.00879256	-0.00879428	-0.00879778	-0.00878757	-0.00879816	-0.00879553	-0.00879684	-0.00879842	-0.00879202	-0.00879754	-0.00879684	-0.00880288	-0.00879123	-0.00879196	-0.0087931	-0.00879381	-0.008791	-0.0087879	-0.00879039	-0.00879659	-0.00878279	-0.00879349	-0.00879597	-0.00879389	-0.00879474	-0.00878974	-0.00879233	-0.00879104	-0.00879297	-0.0087964	-0.00879379	-0.00878803	-0.00878485	-0.0087973	-0.00879803	-0.00880403	-0.00879602	-0.00879133	-0.00879135	-0.00878814	-0.00879254	-0.00879092
ft170	-0.00379871	-0.00380656	-0.00381231	-0.003806	-0.00380075	-0.00380282	-0.00380339	-0.0038034	-0.00380483	-0.00379094	-0.0038018	-0.00379793	-0.00379958	-0.00380281	-0.00379997	-0.00379658	-0.00378933	-0.00380149	-0.00380569	-0.00380298	-0.00379791	-0.00380063	-0.00380194	-0.0037956	-0.00380268	-0.00379998	-0.00380078	-0.00380193	-0.00380381	-0.00380676	-0.00380101	-0.00380104	-0.00380486	-0.00380341	-0.00379543	-0.00379663	-0.00379268	-0.00379832	-0.00381001	-0.00379736	-0.00379428	-0.00379591	-0.0037954	-0.00380097	-0.00379469	-0.0037987	-0.00380892	-0.00380708	-0.00380137
ft171	0.00611478	0.00611735	0.00611928	0.00611888	0.0061163	0.00612593	0.0061251	0.00610434	0.00612784	0.00612043	0.00611588	0.00612614	0.0061093	0.00611059	0.00611096	0.00611006	0.0061105	0.00611611	0.00611803	0.00612235	0.00611322	0.00611831	0.00611672	0.00612126	0.00611888	0.00610974	0.00611195	0.00612378	0.00612215	0.00611678	0.00611115	0.00611895	0.00610919	0.00611633	0.00611878	0.00610879	0.00611984	0.00611635	0.00611512	0.00610474	0.00610994	0.00612119	0.00611026	0.0061197	0.00611184	0.00611359	0.00612355	0.00612083	0.00611448
ft172	-0.00396976	-0.0039751	-0.00397122	-0.0039769	-0.00395723	-0.00396777	-0.00397383	-0.00396617	-0.00397323	-0.00398051	-0.00397308	-0.00397169	-0.00397032	-0.00396661	-0.00396729	-0.00397615	-0.00396946	-0.00397032	-0.00397723	-0.00397611	-0.00397196	-0.00397327	-0.00397209	-0.00397029	-0.00396438	-0.00396515	-0.00397507	-0.00396537	-0.0039665	-0.00397454	-0.00396998	-0.00397014	-0.00396711	-0.003969	-0.0039731	-0.00396364	-0.00397026	-0.00396219	-0.00397874	-0.00396771	-0.00396748	-0.00397486	-0.00396686	-0.003965	-0.00396404	-0.00396857	-0.0039627	-0.00396847	-0.00397095
ft173	0.00236302	0.00236272	0.0023603	0.00236524	0.00237659	0.00236654	0.00235284	0.00236732	0.00235604	0.00236057	0.00235363	0.00236631	0.00236525	0.00237194	0.00236504	0.00236069	0.00236615	0.0023686	0.00236048	0.0023668	0.00236802	0.00236541	0.00236659	0.00235652	0.00236023	0.00236783	0.0023604	0.00236763	0.00236373	0.00235512	0.00235776	0.002364	0.00236905	0.0023608	0.00235865	0.00236718	0.0023642	0.00236684	0.00236849	0.00235973	0.00236757	0.00236015	0.00236106	0.00236625	0.00236504	0.00236145	0.00235733	0.00236251	0.00237555
ft174	0.00125422	0.00125098	0.00125358	0.00125329	0.0012577	0.00125183	0.0012526	0.00125613	0.00124647	0.00125684	0.00126025	0.00125948	0.00125579	0.00125591	0.00125664	0.00126019	0.00125422	0.00126111	0.00125576	0.00124999	0.00125206	0.0012539	0.00125163	0.0012489	0.00125143	0.00125493	0.00124818	0.00124545	0.00125393	0.00124637	0.00126173	0.00125038	0.00125183	0.00126293	0.00125022	0.00125848	0.00125213	0.00126492	0.00124181	0.00125687	0.00125685	0.001244	0.00125741	0.00125448	0.00125369	0.00125448	0.00125567	0.00125512	0.00126955
ft175	-0.00879647	-0.00878671	-0.00879923	-0.00879658	-0.00878887	-0.00879907	-0.00878984	-0.00880098	-0.00879764	-0.00879584	-0.00879399	-0.00880382	-0.00879859	-0.00879952	-0.00879901	-0.00879633	-0.00880228	-0.008794	-0.00879448	-0.00880144	-0.00879579	-0.00880291	-0.00879536	-0.00878223	-0.00879094	-0.00879518	-0.00878793	-0.00879737	-0.00880008	-0.00879673	-0.00879259	-0.00879957	-0.00879277	-0.00879754	-0.00879855	-0.00879654	-0.0087925	-0.00879897	-0.0087961	-0.00878715	-0.00879419	-0.00878821	-0.00879659	-0.00879713	-0.00879752	-0.00879976	-0.00880182	-0.00879554	-0.00879216
ft176	0.00402142	0.00402653	0.00402577	0.00401816	0.00401821	0.00402506	0.00401945	0.00402482	0.00401541	0.00402497	0.00401783	0.00403376	0.00402509	0.00402541	0.00402509	0.00401878	0.00401649	0.00402294	0.00400868	0.00401791	0.00402109	0.00402168	0.00402384	0.00403658	0.00402396	0.00401951	0.00402308	0.00401743	0.00403039	0.00402236	0.00403092	0.00402167	0.00401738	0.00402323	0.00402429	0.00401988	0.00402583	0.00402054	0.00402683	0.00402651	0.00402499	0.00402186	0.00401783	0.00401873	0.0040202	0.00401041	0.00403767	0.00402549	0.00401406
ft177	0.00172797	0.0017431	0.00173792	0.00173603	0.00173748	0.00172785	0.00173503	0.00173141	0.00173335	0.00173098	0.00172424	0.00172237	0.00172714	0.00172568	0.00173489	0.00173123	0.00173412	0.00173124	0.00172782	0.00173639	0.0017309	0.00173165	0.00173226	0.00174483	0.0017399	0.00172571	0.00173933	0.00174295	0.0017322	0.00173298	0.00173011	0.00174207	0.00173241	0.00172743	0.001735	0.00173041	0.0017397	0.001721	0.00173659	0.00175131	0.00173193	0.00173128	0.00173406	0.00172997	0.00172893	0.00173387	0.0017444	0.0017392	0.00172438
ft178	-0.000364938	-0.00037166	-0.00036855	-0.00036499	-0.000361419	-0.000360661	-0.000367645	-0.000364889	-0.000363408	-0.000361351	-0.000369943	-0.000358825	-0.000370295	-0.000362546	-0.000371816	-0.000376831	-0.000373316	-0.000366836	-0.000374244	-0.000364817	-0.000369613	-0.000370138	-0.000370283	-0.000372102	-0.000361648	-0.000362502	-0.000369779	-0.000368227	-0.00036156	-0.000365945	-0.000365211	-0.000368611	-0.000363471	-0.000367889	-0.000367231	-0.000363356	-0.000364948	-0.000366662	-0.000367989	-0.000366569	-0.000362191	-0.000373393	-0.000364529	-0.000367245	-0.000367221	-0.000362584	-0.000368152	-0.000371403	-0.00037304
ft179	-0.0073415	-0.00733927	-0.00733546	-0.00734078	-0.00734906	-0.00734145	-0.00734462	-0.00734792	-0.00734263	-0.00733607	-0.00735045	-0.00732049	-0.00734716	-0.00733946	-0.0073468	-0.00734879	-0.00734804	-0.00734263	-0.00733549	-0.00734802	-0.00733762	-0.00733472	-0.0073395	-0.00733575	-0.00734185	-0.00733869	-0.00734525	-0.00734476	-0.00734399	-0.00734977	-0.00734071	-0.00734424	-0.00734542	-0.00733914	-0.00734672	-0.0073466	-0.00734061	-0.00734218	-0.00733919	-0.0073429	-0.00733861	-0.00734646	-0.00735455	-0.00734559	-0.00734798	-0.00733654	-0.00735363	-0.00733951	-0.00734199
ft180	-0.0124187	-0.0124219	-0.0124173	-0.0124147	-0.0124166	-0.0124137	-0.0124177	-0.0124143	-0.0124168	-0.0124166	-0.0124139	-0.0124238	-0.0124152	-0.0124219	-0.0124224	-0.0124144	-0.012419	-0.0124163	-0.0124189	-0.0124183	-0.0124224	-0.0124166	-0.0124247	-0.0124164	-0.0124214	-0.0124114	-0.0124221	-0.0124184	-0.0124225	-0.0124147	-0.0124156	-0.0124175	-0.0124152	-0.0124137	-0.0124162	-0.0124136	-0.0124154	-0.0124083	-0.0124146	-0.0124161	-0.0124175	-0.0124157	-0.01241	-0.0124141	-0.0124153	-0.0124183	-0.012421	-0.0124207	-0.01242
ft181	-0.00201351	-0.00201074	-0.00201142	-0.00201257	-0.002011	-0.00200537	-0.00200848	-0.00200006	-0.0020077	-0.00200811	-0.00199601	-0.00200174	-0.00201103	-0.0020113	-0.00200751	-0.00201246	-0.00200842	-0.00201075	-0.00200277	-0.00201521	-0.00200893	-0.00200841	-0.0020072	-0.00199939	-0.0019937	-0.00200568	-0.00200875	-0.00201755	-0.00200836	-0.00200639	-0.00201039	-0.00201528	-0.0020072	-0.00200634	-0.00201178	-0.00201203	-0.00201143	-0.00200675	-0.00201501	-0.00201345	-0.00201455	-0.00201136	-0.00200698	-0.00200992	-0.00200557	-0.00201271	-0.00200639	-0.00201096	-0.00200345
ft182	-0.00472717	-0.00472888	-0.00472985	-0.00472412	-0.00472875	-0.00472422	-0.00472337	-0.00472893	-0.00471908	-0.00472742	-0.00472942	-0.00471653	-0.00473084	-0.0047332	-0.00472866	-0.00472085	-0.00472491	-0.00472271	-0.00472138	-0.00473024	-0.00472848	-0.00472137	-0.00472945	-0.00473018	-0.00472373	-0.00473352	-0.00472451	-0.00472323	-0.00472757	-0.00472895	-0.0047348	-0.0047308	-0.00472999	-0.00473677	-0.00472932	-0.00473247	-0.00472461	-0.00473203	-0.00473209	-0.00473056	-0.00472465	-0.0047268	-0.00472996	-0.00473101	-0.00472907	-0.00473051	-0.00472632	-0.00472106	-0.00472974
ft183	0.00320298	0.00319853	0.00319188	0.00318619	0.00320209	0.00320111	0.00319817	0.00320799	0.00319436	0.00320907	0.00319108	0.00319992	0.00320028	0.0032078	0.00320358	0.00320845	0.003201	0.00320915	0.00319953	0.00319821	0.00319711	0.00319849	0.00319989	0.00319298	0.0031944	0.00320128	0.00320357	0.00319926	0.00319442	0.00319691	0.00319922	0.0032022	0.0032014	0.00319913	0.00320329	0.00320451	0.00319812	0.00320863	0.00320272	0.00318936	0.00319985	0.00320001	0.0032042	0.00320475	0.00320379	0.00320024	0.00320059	0.00319327	0.00320534
ft184	-0.00505817	-0.0050477	-0.00505957	-0.00505537	-0.00507212	-0.00506969	-0.00507033	-0.00505446	-0.0050665	-0.00506115	-0.00505467	-0.00506684	-0.00505818	-0.0050569	-0.00505365	-0.00505833	-0.00506261	-0.00506227	-0.0050551	-0.00506014	-0.00505506	-0.00505641	-0.00505846	-0.00504965	-0.005058	-0.00506447	-0.00506284	-0.00506227	-0.0050607	-0.00505899	-0.00506147	-0.00506826	-0.00505475	-0.0050599	-0.00505925	-0.00505966	-0.00505925	-0.00505589	-0.00506072	-0.00506526	-0.00506622	-0.00506382	-0.00506618	-0.00506147	-0.00505163	-0.00506239	-0.00505469	-0.00505527	-0.00505078
ft185	-0.00192248	-0.00192574	-0.0019247	-0.00191782	-0.00191426	-0.00192347	-0.00192452	-0.00191566	-0.00192677	-0.00192113	-0.00192356	-0.00191528	-0.00191684	-0.00191785	-0.00191867	-0.00191442	-0.00191986	-0.00191998	-0.0019181	-0.00193178	-0.00191585	-0.00192126	-0.0019215	-0.0019289	-0.00192796	-0.00191609	-0.00191237	-0.00193024	-0.00193371	-0.00191701	-0.00192472	-0.00192815	-0.00191677	-0.00191381	-0.00192148	-0.00192042	-0.00192148	-0.00191454	-0.0019349	-0.00191782	-0.00191298	-0.0019191	-0.00191404	-0.00191859	-0.00191946	-0.00191449	-0.00193178	-0.0019292	-0.00192487
ft186	0.00501874	0.00503516	0.00503234	0.00502131	0.00501473	0.00503103	0.00503975	0.00502524	0.00503782	0.00503318	0.00502553	0.00502617	0.00502174	0.0050225	0.00502753	0.00502194	0.00501999	0.00502281	0.00502606	0.00502417	0.00502491	0.00502168	0.00502638	0.0050272	0.00502509	0.00502205	0.00502389	0.00502971	0.00503147	0.00502574	0.00502784	0.00502144	0.00501792	0.00502386	0.00502691	0.00501544	0.00502607	0.00501846	0.00503124	0.00502058	0.00501686	0.00502581	0.00501548	0.00502321	0.00501599	0.00501339	0.00502617	0.00503107	0.00502667
ft187	0.000927579	0.000922954	0.000922043	0.000926186	0.000933286	0.000926146	0.000918308	0.000928146	0.000927169	0.000913585	0.000921619	0.000918497	0.000923805	0.000930062	0.000926696	0.000915871	0.000919818	0.000925194	0.000912185	0.000925378	0.000924729	0.000922213	0.000919457	0.00091213	0.000924637	0.000927325	0.00092275	0.000921297	0.000927893	0.000924504	0.000924405	0.000919035	0.000924874	0.000929419	0.000924413	0.000927217	0.000924197	0.000929798	0.000929004	0.000926437	0.000924483	0.000921096	0.0009292	0.000925768	0.00092355	0.000917737	0.000926132	0.000918708	0.000925515
ft188	0.00374812	0.00374692	0.00375492	0.00375426	0.00375331	0.0037493	0.00375744	0.00375508	0.00375166	0.00374662	0.00376824	0.0037568	0.0037566	0.00375528	0.00374829	0.00374993	0.00375294	0.00374893	0.0037426	0.00374398	0.00375419	0.00374832	0.00374847	0.0037524	0.00375697	0.00374954	0.00374556	0.00375548	0.00374719	0.00374857	0.00374823	0.00374259	0.00374491	0.00375056	0.00375037	0.00375201	0.00374443	0.00375229	0.00375175	0.00374499	0.00375448	0.00374479	0.00375368	0.0037487	0.00374845	0.00374513	0.00374373	0.00374423	0.00373469
ft189	0.00484953	0.00484153	0.00483995	0.00484906	0.00484932	0.00484917	0.00484267	0.00484418	0.00484683	0.00483624	0.00484359	0.00483763	0.00484605	0.00484151	0.00485248	0.00484816	0.0048554	0.00484627	0.0048411	0.00484287	0.00484511	0.00484797	0.00484693	0.00484752	0.00484316	0.00485242	0.00484733	0.00485076	0.00484756	0.00484992	0.0048462	0.00484985	0.00484435	0.00484611	0.00484839	0.00484979	0.00484538	0.00485898	0.00484165	0.00484428	0.00485054	0.00484522	0.0048499	0.00485061	0.00485171	0.0048542	0.00485079	0.0048383	0.00484365
ft190	-0.00319088	-0.00319355	-0.00319838	-0.00318826	-0.00318446	-0.00318922	-0.00319958	-0.00319129	-0.00319785	-0.0032026	-0.00319814	-0.00318237	-0.00318131	-0.00318565	-0.00319315	-0.00319426	-0.00318872	-0.00319683	-0.00319558	-0.00319287	-0.00318843	-0.0031911	-0.00319759	-0.00319962	-0.0031933	-0.0031886	-0.00320574	-0.00321287	-0.00318285	-0.00319653	-0.00319107	-0.00319363	-0.00319105	-0.00318822	-0.00319271	-0.00319138	-0.00319504	-0.00318522	-0.00319613	-0.00319455	-0.00318099	-0.00319794	-0.00318762	-0.00319009	-0.00318823	-0.00318658	-0.00319631	-0.00318275	-0.00318205
ft191	-0.00430171	-0.00431141	-0.00431659	-0.00430644	-0.00431462	-0.00431199	-0.00431931	-0.0043043	-0.00431545	-0.00431385	-0.00430757	-0.00431716	-0.00430932	-0.00431209	-0.00430993	-0.00431015	-0.00430784	-0.00430606	-0.00430643	-0.00431191	-0.00430434	-0.00430622	-0.00430373	-0.00431483	-0.00431651	-0.00430731	-0.00431863	-0.00432305	-0.00431223	-0.0043094	-0.00430626	-0.00431275	-0.00430309	-0.00430173	-0.00430401	-0.00430518	-0.0043139	-0.00430799	-0.00430783	-0.00429902	-0.00430378	-0.00431748	-0.00431114	-0.0043088	-0.004303	-0.00430655	-0.00431093	-0.0043068	-0.00430443
ft192	0.00470252	0.00470409	0.00471439	0.00470638	0.00470552	0.00471076	0.00470005	0.00470592	0.00469723	0.00470601	0.0047	0.00470454	0.00470209	0.00471065	0.00469699	0.00470581	0.00469773	0.00470548	0.0046924	0.00470608	0.004705	0.00470554	0.00470634	0.00470545	0.00471187	0.00470423	0.00471318	0.0047098	0.00470052	0.00470461	0.00470247	0.00470877	0.00470111	0.00470192	0.00470414	0.00470539	0.00470234	0.00470621	0.00471404	0.00470675	0.00469985	0.00470322	0.00470078	0.00469992	0.0047052	0.0046984	0.00470928	0.00472961	0.00471336
ft193	-0.00963459	-0.00963703	-0.00965695	-0.00963368	-0.00962937	-0.00964058	-0.00963445	-0.00963016	-0.00964472	-0.00963505	-0.00964568	-0.00963819	-0.00964113	-0.00963404	-0.00963658	-0.00964242	-0.0096326	-0.00963543	-0.0096393	-0.00963797	-0.009635	-0.00963548	-0.00964237	-0.00964623	-0.00963575	-0.00963585	-0.00965009	-0.00964496	-0.00963386	-0.00963496	-0.00963225	-0.00963629	-0.00963632	-0.00962182	-0.00963311	-0.00963307	-0.0096358	-0.00962611	-0.00963279	-0.00962795	-0.00963062	-0.00963923	-0.00963276	-0.00962986	-0.00963799	-0.00963491	-0.00963314	-0.0096381	-0.00963416
ft194	0.00577741	0.00577916	0.00578143	0.00578454	0.00578113	0.00579019	0.0057775	0.00577575	0.00577246	0.00576676	0.00577185	0.00577942	0.00578143	0.00577245	0.00578145	0.00577822	0.00577826	0.00578104	0.00577639	0.00578569	0.00578092	0.0057837	0.00577914	0.00578779	0.00578409	0.00577359	0.00578182	0.0057778	0.0057758	0.0057719	0.00578157	0.00578361	0.00577735	0.00577926	0.00577955	0.00577793	0.00578272	0.00577316	0.00577853	0.00578554	0.00577701	0.0057889	0.00577874	0.00577878	0.00578272	0.00578399	0.00578283	0.00579366	0.00578137
ft195	-0.00259727	-0.00259615	-0.0025925	-0.00259767	-0.00259819	-0.00260589	-0.00259315	-0.00258818	-0.00260031	-0.00259159	-0.00256883	-0.00258246	-0.00259572	-0.00259558	-0.00259808	-0.00260041	-0.00259879	-0.00259733	-0.0025892	-0.00259329	-0.00259429	-0.00259695	-0.00259632	-0.00260215	-0.00259419	-0.00259527	-0.00259725	-0.00259642	-0.00258887	-0.00259356	-0.00258668	-0.00259135	-0.0025826	-0.00259115	-0.00259266	-0.00259096	-0.00259726	-0.0025973	-0.00259084	-0.00258625	-0.00258734	-0.00260249	-0.00259705	-0.00258959	-0.00259548	-0.00258998	-0.00259611	-0.0026026	-0.00259533
ft196	0.00304729	0.00305303	0.00303605	0.00304968	0.00304608	0.00304141	0.00304861	0.00304897	0.00304451	0.00304641	0.00303175	0.00303835	0.0030461	0.00304135	0.00304498	0.00304292	0.00304546	0.00304873	0.00304423	0.00305141	0.00304717	0.00305095	0.00304829	0.00302816	0.00304749	0.0030405	0.0030453	0.00304847	0.00304713	0.00304537	0.00304273	0.00304243	0.00304758	0.0030468	0.00304489	0.00304672	0.00304553	0.00304549	0.00305575	0.00303521	0.00304718	0.00304102	0.00304243	0.0030455	0.0030408	0.00304906	0.00305352	0.00304822	0.00303875
ft197	-0.012131	-0.0121273	-0.0121206	-0.0121274	-0.0121147	-0.0121203	-0.0121262	-0.0121327	-0.0121306	-0.0121295	-0.012133	-0.0121319	-0.0121364	-0.012137	-0.0121252	-0.0121216	-0.0121252	-0.0121329	-0.0121324	-0.0121244	-0.0121273	-0.0121309	-0.0121326	-0.0121253	-0.0121347	-0.0121311	-0.0121219	-0.0121255	-0.0121397	-0.0121239	-0.0121315	-0.0121287	-0.0121288	-0.0121217	-0.012128	-0.012128	-0.0121304	-0.0121347	-0.0121229	-0.012124	-0.0121356	-0.0121245	-0.0121136	-0.0121236	-0.0121217	-0.0121279	-0.0121227	-0.012131	-0.0121322
ft198	-0.0016426	-0.00164518	-0.00164182	-0.0016448	-0.00164543	-0.00164055	-0.00163403	-0.00163958	-0.00163452	-0.00163801	-0.00164113	-0.00162687	-0.0016394	-0.00163824	-0.00163552	-0.00164222	-0.00163883	-0.00163961	-0.00164341	-0.00163614	-0.00164408	-0.00164037	-0.00164416	-0.00163698	-0.00163702	-0.00164614	-0.00164447	-0.00163337	-0.00163157	-0.00164142	-0.00163994	-0.00164652	-0.00164284	-0.00163697	-0.00164328	-0.00164074	-0.00164054	-0.00164135	-0.00164216	-0.00164199	-0.00164029	-0.00163995	-0.00163827	-0.001639	-0.00164192	-0.00164551	-0.00164192	-0.00163981	-0.00164614
ft199	0.000729257	0.000732964	0.000731975	0.000735231	0.00072862	0.000734197	0.000728452	0.000732899	0.000736664	0.000733598	0.000734298	0.000725464	0.000727247	0.000727555	0.000729209	0.000726214	0.000735025	0.000725436	0.000729919	0.000727552	0.000723661	0.000727211	0.000730408	0.000735515	0.000736621	0.000719231	0.000729475	0.000741008	0.000726186	0.000728956	0.000729934	0.0007254	0.000725167	0.000731233	0.000729867	0.000725607	0.000730014	0.000732638	0.000733081	0.000739499	0.00072574	0.00072384	0.000727166	0.000730463	0.000723722	0.000728483	0.000742307	0.000734044	0.00073041
ft200	-0.00809415	-0.00809052	-0.0080966	-0.00809083	-0.00808394	-0.00810673	-0.00808344	-0.00809237	-0.00809127	-0.0080813	-0.00807861	-0.00807629	-0.00809035	-0.0080945	-0.00809235	-0.00808508	-0.00808939	-0.00809145	-0.00808956	-0.00809529	-0.00808403	-0.00809327	-0.00808712	-0.0080842	-0.00809471	-0.0080881	-0.00808446	-0.00809448	-0.0080964	-0.0080916	-0.00809047	-0.00809356	-0.0080876	-0.00808605	-0.00809008	-0.0080901	-0.00809858	-0.00808927	-0.00809252	-0.00808444	-0.00808546	-0.00809262	-0.00809087	-0.00809269	-0.00808995	-0.00808607	-0.00809147	-0.00809499	-0.00808792
ft201	0.00213779	0.00213154	0.00213453	0.00213379	0.00212882	0.00213226	0.00214294	0.00213151	0.00213164	0.00214224	0.00213493	0.00215428	0.00213124	0.00213217	0.00213036	0.00213853	0.00213305	0.00213511	0.00213982	0.00213661	0.00213419	0.00213594	0.00213707	0.00213984	0.00214311	0.00213728	0.00213749	0.00213081	0.00213012	0.00213216	0.00213564	0.00214513	0.0021335	0.00214524	0.00213643	0.00213396	0.0021331	0.00213182	0.00213517	0.00213911	0.00212619	0.00213353	0.00213417	0.00213527	0.00212962	0.00212936	0.00212483	0.00213519	0.0021364
ft202	0.00248697	0.00249027	0.00248634	0.00248903	0.00249298	0.00248833	0.00248656	0.00249221	0.00248441	0.00247108	0.0024982	0.00248262	0.00248492	0.00248299	0.00248718	0.00247864	0.00248936	0.00248178	0.00249423	0.00248698	0.0024876	0.00248557	0.00248541	0.00248415	0.00249262	0.00248671	0.00248528	0.0024972	0.00249666	0.00248887	0.00248716	0.00248733	0.0024893	0.00248777	0.00248879	0.0024873	0.00248418	0.00249683	0.0024948	0.0024878	0.00249735	0.00248425	0.00249228	0.00249523	0.00248447	0.00248473	0.00248701	0.00247816	0.00249048
ft203	0.00455758	0.00455163	0.00455667	0.00456165	0.00456636	0.00455592	0.00455848	0.00455128	0.0045611	0.00455941	0.00455137	0.00455125	0.00455961	0.00455915	0.00456141	0.00456653	0.00456063	0.00456331	0.00454031	0.00455699	0.00456043	0.00455889	0.00455705	0.00455886	0.00455467	0.00456053	0.00455354	0.00455843	0.00455565	0.00456339	0.00455018	0.00455861	0.00455451	0.00455211	0.00456338	0.00455797	0.00456274	0.00456685	0.00455207	0.00455884	0.00455209	0.00456359	0.00456166	0.00455738	0.00456028	0.00456465	0.00455074	0.00455952	0.00456069
ft204	-0.0040493	-0.00404722	-0.00405245	-0.00404485	-0.00404812	-0.00404166	-0.00404461	-0.00405122	-0.00404663	-0.00405084	-0.0040472	-0.0040453	-0.00404831	-0.00404997	-0.00405055	-0.00404237	-0.0040444	-0.00405389	-0.00405264	-0.00404899	-0.00404883	-0.00405011	-0.00404855	-0.0040527	-0.0040529	-0.00405082	-0.00405877	-0.0040506	-0.00405494	-0.00404768	-0.00404974	-0.00405692	-0.00404441	-0.00405243	-0.00404446	-0.00405054	-0.00404821	-0.00404865	-0.00405046	-0.00405935	-0.00405849	-0.00404526	-0.00405266	-0.00405153	-0.00404644	-0.00405214	-0.00404692	-0.00405407	-0.00404307
ft205	0.00447905	0.00447619	0.0044725	0.00447924	0.00447164	0.00447522	0.00448142	0.00447147	0.00447828	0.00447752	0.0044779	0.00446602	0.00447302	0.00448301	0.00448565	0.00448287	0.0044729	0.00447845	0.00447925	0.00447664	0.00447803	0.00447849	0.00448365	0.00447719	0.00448056	0.00447272	0.00447287	0.00448184	0.00447457	0.00447679	0.00447509	0.00447691	0.00447568	0.00447118	0.00447481	0.00447072	0.0044726	0.00447524	0.00446869	0.00447104	0.00447034	0.00448174	0.00446723	0.00447523	0.00447515	0.00447863	0.00448213	0.00447952	0.00446125
ft206	-0.00077265	-0.000783603	-0.000782404	-0.000776237	-0.000768684	-0.000782975	-0.000771367	-0.000773225	-0.00078103	-0.000789033	-0.000785753	-0.000791259	-0.00077414	-0.000776626	-0.000767503	-0.000769414	-0.000771273	-0.000779524	-0.000778029	-0.00077676	-0.000773866	-0.000779973	-0.000782734	-0.000783448	-0.000779575	-0.000772701	-0.000770971	-0.000782753	-0.000778754	-0.000772611	-0.000779404	-0.000777093	-0.000776723	-0.000779592	-0.000776255	-0.000772706	-0.000774902	-0.000770939	-0.000774029	-0.000780842	-0.000770717	-0.00077403	-0.000766537	-0.000771041	-0.000776141	-0.000777471	-0.000777097	-0.00078378	-0.000784853
ft207	-0.00617372	-0.00617767	-0.00617796	-0.00617872	-0.00617448	-0.00617581	-0.00617942	-0.00617203	-0.00618234	-0.00617671	-0.00618527	-0.00618089	-0.00617821	-0.00617464	-0.00617694	-0.00619004	-0.00617725	-0.00618166	-0.00617898	-0.00618048	-0.00617922	-0.00617938	-0.00617888	-0.00618193	-0.0061773	-0.00617731	-0.00617614	-0.00618058	-0.00618094	-0.00617428	-0.00617809	-0.00618202	-0.00617623	-0.00618323	-0.00617713	-0.00618004	-0.00617518	-0.00617262	-0.006172	-0.00618161	-0.00617778	-0.00618522	-0.00617025	-0.00617248	-0.0061776	-0.00618203	-0.00616923	-0.00618196	-0.00618094
ft208	0.000350605	0.000347774	0.000343668	0.000344686	0.000354812	0.000347699	0.00033701	0.000357401	0.000345928	0.000349224	0.00035133	0.000334275	0.000356336	0.00034856	0.00034956	0.000353808	0.000348869	0.000349017	0.00034552	0.000340918	0.000351043	0.000349344	0.000350828	0.000351841	0.000344265	0.000349101	0.00035277	0.000338822	0.000348399	0.000340924	0.000351128	0.00033965	0.000348952	0.000353715	0.000341851	0.000353621	0.000351664	0.000354815	0.000343138	0.000353266	0.000356672	0.000349131	0.000359237	0.000353173	0.000355147	0.000351029	0.000353881	0.000341417	0.000349528
ft209	-0.00272143	-0.00271833	-0.00272691	-0.00271406	-0.00272543	-0.00272483	-0.00272964	-0.00272462	-0.00272537	-0.00272376	-0.00272937	-0.0027397	-0.00271973	-0.00272398	-0.0027241	-0.00272822	-0.00272014	-0.0027268	-0.00273283	-0.00271896	-0.00272721	-0.00272727	-0.00272497	-0.00271866	-0.00272919	-0.00272605	-0.00272696	-0.00272813	-0.00273043	-0.00272604	-0.0027235	-0.00273206	-0.00273598	-0.00271673	-0.0027262	-0.00272237	-0.00272367	-0.00272968	-0.00272093	-0.00272825	-0.00272347	-0.00272134	-0.00272627	-0.00272163	-0.00272337	-0.00272246	-0.00273104	-0.0027271	-0.00272692
ft210	0.00619481	0.00619557	0.00618302	0.00618861	0.00618966	0.00619516	0.00619456	0.00619517	0.00619806	0.00619136	0.00620389	0.00620713	0.00619171	0.0062068	0.00620376	0.0061958	0.00619384	0.00620004	0.00620858	0.00618963	0.00618951	0.0061937	0.00620161	0.00619433	0.00619097	0.00619176	0.00619933	0.00619583	0.00619116	0.00619719	0.00619986	0.0062015	0.00619599	0.00619425	0.00619406	0.00619499	0.00619682	0.00619457	0.00619531	0.00618751	0.00619616	0.00619549	0.00619402	0.00619624	0.00619941	0.00618795	0.00619512	0.00619225	0.00620489
ft211	-0.000108622	-0.000115316	-0.000110532	-0.000110886	-0.000108549	-0.000117103	-9.8407e-05	-0.000102188	-0.000106398	-0.000113232	-9.35247e-05	-0.00010985	-0.000105626	-0.000109187	-0.000110678	-9.78099e-05	-0.000111576	-9.82156e-05	-0.000107103	-0.000106594	-0.000109043	-0.000106078	-9.93793e-05	-0.000103302	-0.000105449	-0.000105299	-0.000101907	-0.000102726	-0.000106475	-0.000106039	-9.58884e-05	-0.000103277	-0.000106309	-0.000101201	-0.000102322	-0.00010555	-0.000104159	-0.000102373	-0.000114509	-0.000103974	-0.000101436	-0.000108812	-0.000105407	-0.000106076	-0.000103734	-9.81788e-05	-0.000107145	-9.91948e-05	-0.000106352
ft212	0.00281332	0.00280196	0.00280379	0.00280646	0.00278893	0.00280503	0.00280197	0.00280608	0.00280935	0.00280951	0.00279552	0.00279532	0.00280658	0.00280119	0.00280635	0.00280893	0.00280629	0.0028031	0.00280889	0.00280582	0.00280489	0.00280575	0.00280866	0.00281227	0.00280076	0.00280836	0.00280223	0.00280572	0.00281134	0.00280792	0.0028056	0.00280616	0.00280304	0.00281724	0.00280372	0.0028008	0.00280167	0.00280593	0.00279738	0.00279776	0.00280289	0.00279999	0.00280579	0.0028016	0.00280179	0.00280966	0.00279883	0.00281063	0.00280832
ft213	-0.0069219	-0.00691283	-0.00690505	-0.00692272	-0.00691643	-0.00692066	-0.00691618	-0.00692806	-0.00692	-0.00691003	-0.00692361	-0.00691234	-0.00691679	-0.0069116	-0.00692245	-0.006909	-0.00692471	-0.00692249	-0.00691833	-0.00692235	-0.00690947	-0.00691976	-0.00692898	-0.00691602	-0.00693646	-0.00692332	-0.00691802	-0.00692561	-0.00692567	-0.00692262	-0.00691775	-0.00692566	-0.00691168	-0.00693303	-0.00691795	-0.00691358	-0.00691793	-0.006922	-0.00692943	-0.00692491	-0.00692143	-0.00691292	-0.00692193	-0.00692318	-0.00691469	-0.00692001	-0.00692001	-0.00693128	-0.00692949
ft214	-0.0031025	-0.00308983	-0.00309314	-0.00310023	-0.00310974	-0.00309536	-0.00310152	-0.00310287	-0.00309195	-0.00310159	-0.00310264	-0.00310746	-0.00310548	-0.00310341	-0.00310131	-0.00310422	-0.00310362	-0.00310344	-0.00309636	-0.00309608	-0.00310583	-0.00310334	-0.0030982	-0.00309984	-0.00309555	-0.00311007	-0.00308513	-0.00311053	-0.00310179	-0.00310265	-0.00310243	-0.00309685	-0.00309977	-0.00311051	-0.00309811	-0.00310113	-0.00310467	-0.00310704	-0.00309302	-0.0030991	-0.00311024	-0.0031047	-0.00311417	-0.00310649	-0.00309858	-0.00310454	-0.00309073	-0.0030985	-0.0030937
ft215	-0.00826102	-0.008251	-0.00826262	-0.00825932	-0.0082666	-0.00826872	-0.00825506	-0.00826392	-0.0082508	-0.00824349	-0.00825906	-0.00825081	-0.00825822	-0.00825695	-0.00825965	-0.00826641	-0.00825799	-0.00826088	-0.00825378	-0.00825391	-0.00826297	-0.00826377	-0.00825646	-0.00825722	-0.00825576	-0.0082586	-0.00826697	-0.00825386	-0.00826026	-0.0082552	-0.00826244	-0.00826117	-0.00826511	-0.00825524	-0.00826222	-0.00826105	-0.0082614	-0.00826996	-0.0082678	-0.00826172	-0.008263	-0.00826044	-0.00826753	-0.00826166	-0.00826463	-0.0082585	-0.0082704	-0.00825736	-0.00826834
ft216	-0.000280253	-0.000268848	-0.00026439	-0.00027086	-0.000269244	-0.000272293	-0.000271855	-0.00027221	-0.000274544	-0.000276538	-0.000268549	-0.000276691	-0.000274396	-0.000270422	-0.000275308	-0.000271713	-0.000272691	-0.000276367	-0.000279149	-0.000274499	-0.00027845	-0.000273403	-0.0002724	-0.000278939	-0.000273693	-0.000276677	-0.000269144	-0.00026827	-0.000276628	-0.000267538	-0.00027378	-0.000268976	-0.000268934	-0.000271245	-0.000271145	-0.000268778	-0.000270897	-0.000272555	-0.000275004	-0.000269531	-0.000270826	-0.000277812	-0.000270634	-0.000273717	-0.000270986	-0.000278951	-0.000276942	-0.000276494	-0.000277283
ft217	-0.0103087	-0.0103082	-0.0103074	-0.0103133	-0.0103161	-0.0103155	-0.0103125	-0.0103197	-0.0103163	-0.0103115	-0.010303	-0.0102996	-0.0103149	-0.0103156	-0.0103094	-0.010313	-0.0103103	-0.0103121	-0.0103007	-0.0103139	-0.0103129	-0.0103115	-0.0103124	-0.0103177	-0.0103092	-0.010319	-0.0103091	-0.0103049	-0.0103127	-0.0103156	-0.010313	-0.0103147	-0.0103038	-0.0103038	-0.0103111	-0.0103125	-0.0103082	-0.0103067	-0.0103046	-0.0103069	-0.0103162	-0.0103185	-0.0103108	-0.0103067	-0.0103173	-0.0103191	-0.010309	-0.0103221	-0.0103009
ft218	0.00494921	0.00495043	0.00495745	0.00494015	0.00493541	0.00494409	0.0049431	0.00494613	0.00494815	0.00494581	0.00494086	0.00494575	0.00494791	0.00495093	0.00495209	0.00494587	0.00494966	0.00494389	0.00495873	0.00495006	0.00494665	0.00494816	0.00494646	0.00495456	0.00494976	0.00495073	0.0049488	0.00494644	0.0049484	0.00495133	0.00493867	0.00495347	0.00494643	0.00495139	0.00494476	0.00494577	0.00495453	0.00493949	0.00494589	0.00495793	0.00494747	0.00495044	0.00494769	0.00495156	0.00494951	0.00494582	0.00494868	0.00494154	0.00495334
ft219	-0.00753855	-0.00754658	-0.0075471	-0.00755423	-0.00753912	-0.00755111	-0.00755256	-0.00754088	-0.00754716	-0.00754655	-0.00755041	-0.00754548	-0.0075381	-0.00754316	-0.00755002	-0.00753973	-0.0075443	-0.00753664	-0.0075429	-0.00754229	-0.00754281	-0.00754194	-0.00754418	-0.00754325	-0.00754151	-0.00754244	-0.00754971	-0.00754538	-0.00754374	-0.00754395	-0.00753896	-0.00753983	-0.00754286	-0.00754367	-0.00754343	-0.00753789	-0.00754408	-0.00753326	-0.00754909	-0.00755249	-0.00754379	-0.00754264	-0.00754346	-0.0075389	-0.00753545	-0.00753751	-0.00754809	-0.00753987	-0.00753874
ft220	0.00233898	0.00234495	0.0023391	0.00234474	0.00233754	0.00233409	0.00233669	0.00233439	0.00234079	0.00234502	0.00234095	0.00235279	0.00233991	0.00233777	0.00234273	0.00234911	0.00234331	0.0023431	0.00234322	0.00234473	0.00234206	0.00235016	0.00234267	0.00234245	0.00234688	0.00233918	0.00234562	0.00234276	0.00234736	0.00233942	0.00234147	0.00235058	0.00233879	0.00233544	0.00234179	0.00233758	0.00234435	0.00234334	0.00234588	0.00235184	0.00234296	0.00234676	0.00233607	0.00234161	0.00233759	0.00234013	0.00234019	0.0023354	0.00234077
ft221	0.000862415	0.000872805	0.000868643	0.000861081	0.000865619	0.000866413	0.000863427	0.000860155	0.000860086	0.000863623	0.000857167	0.000858403	0.000867248	0.000858708	0.000855396	0.000858482	0.000867445	0.000862026	0.000861491	0.000866423	0.000863959	0.000864707	0.000858677	0.000865626	0.000866889	0.00086251	0.000863407	0.000865519	0.000857974	0.000854507	0.000861731	0.000860176	0.000861623	0.000856197	0.000857324	0.000863196	0.000866983	0.000857759	0.00086977	0.000861904	0.000856659	0.000854064	0.000862023	0.000863874	0.000860117	0.000860188	0.000865578	0.000861285	0.000860803
ft222	0.00105146	0.00104466	0.00104836	0.00105549	0.00105265	0.00105006	0.00104673	0.00105011	0.00105869	0.00104142	0.00103642	0.00105284	0.00105153	0.00105904	0.00105159	0.00105356	0.00104791	0.00105311	0.00104033	0.00105406	0.00105249	0.0010533	0.00104836	0.00104074	0.00106026	0.00105446	0.00105264	0.00105543	0.00104817	0.00104901	0.00104878	0.00104799	0.00104704	0.00105823	0.00104943	0.00105168	0.00105397	0.00105137	0.00106264	0.00105179	0.00105366	0.00105125	0.00105394	0.0010498	0.00105179	0.0010506	0.00106227	0.0010471	0.00106207
ft223	0.00282755	0.00283252	0.00283514	0.00283262	0.00282976	0.00282938	0.00281484	0.00282594	0.002831	0.00281317	0.00282563	0.00280942	0.00282539	0.00281637	0.00282495	0.00282274	0.00282458	0.00282742	0.00282196	0.00282619	0.00282561	0.00282832	0.00282253	0.00282662	0.00281913	0.00282992	0.00282169	0.00282167	0.00282755	0.00283345	0.00282883	0.00283207	0.00282877	0.0028316	0.00283434	0.00282333	0.0028323	0.00282539	0.00281995	0.00281971	0.00282943	0.00283904	0.00282843	0.00282542	0.00282768	0.00282506	0.00282922	0.00282546	0.00281964
ft224	0.00247621	0.0024797	0.00247556	0.00248276	0.00247941	0.00247819	0.00248295	0.00248422	0.00248419	0.00248012	0.00248098	0.00248982	0.00247889	0.00248238	0.00247945	0.00248409	0.00247853	0.00247912	0.00246829	0.00248704	0.0024767	0.0024751	0.00248101	0.00248212	0.00247623	0.00248223	0.00247651	0.00247768	0.00247421	0.00248401	0.00247431	0.00248412	0.00247924	0.00247785	0.00247844	0.00247853	0.00247874	0.00247762	0.00248154	0.00248047	0.00247838	0.00249404	0.00248172	0.00247849	0.00247879	0.00248532	0.00248048	0.0024802	0.00248299
ft225	-0.00338186	-0.00338011	-0.00338244	-0.00338844	-0.00337984	-0.00338874	-0.00338347	-0.00338688	-0.00338558	-0.00338353	-0.00339327	-0.00337068	-0.00338427	-0.00338242	-0.00338745	-0.00338511	-0.00338579	-0.00337978	-0.00338206	-0.00338659	-0.00338264	-0.00338526	-0.00338782	-0.00338316	-0.00337933	-0.0033815	-0.00338559	-0.0033824	-0.00339287	-0.00338398	-0.00338619	-0.00338596	-0.00338235	-0.00338744	-0.00338298	-0.0033873	-0.00337866	-0.00338411	-0.00338161	-0.00339258	-0.00339287	-0.0033808	-0.00338228	-0.00338276	-0.00338157	-0.00338598	-0.00337713	-0.00337971	-0.00338474
ft226	0.00197155	0.00197343	0.00197224	0.00197821	0.00196794	0.00197601	0.00195453	0.00197048	0.00195472	0.00197736	0.00196727	0.0019726	0.00196941	0.00197317	0.00197458	0.00196345	0.00197231	0.00196325	0.00197015	0.00197068	0.00196978	0.00197178	0.00197707	0.00196856	0.00197136	0.00196996	0.00196906	0.00196797	0.00197522	0.00196772	0.00196905	0.00196996	0.00196946	0.00198696	0.00196916	0.00196972	0.00197048	0.00196769	0.00197201	0.00196611	0.0019693	0.00196513	0.0019639	0.00197481	0.00196917	0.0019754	0.00197169	0.00196256	0.00198223
ft227	-0.00417995	-0.00418386	-0.00417905	-0.0041839	-0.00418856	-0.00417412	-0.00417533	-0.00418308	-0.00418351	-0.00417927	-0.0041775	-0.00417889	-0.00418161	-0.00418102	-0.00418338	-0.00417721	-0.00417913	-0.00418081	-0.00418256	-0.00417931	-0.00418359	-0.00418055	-0.00417927	-0.00416956	-0.00417176	-0.00417873	-0.00417633	-0.00417238	-0.00418171	-0.00417865	-0.00418317	-0.00417406	-0.0041847	-0.00418981	-0.00417812	-0.00418196	-0.00417734	-0.00418383	-0.00419311	-0.00418703	-0.00419428	-0.00416709	-0.00418186	-0.00418724	-0.00417925	-0.00417353	-0.00418645	-0.00417398	-0.00418832
ft228	0.00038078	0.000387274	0.000377373	0.000371368	0.00037878	0.000383316	0.000388637	0.000386987	0.000380319	0.00038111	0.000394219	0.000385551	0.00038139	0.000383983	0.000381654	0.000384716	0.000381384	0.000378823	0.000398588	0.000381661	0.000381136	0.000375597	0.000384953	0.000381851	0.000375718	0.000378221	0.000378173	0.000375078	0.000383215	0.000379767	0.000380538	0.000383479	0.000383409	0.000383242	0.000380034	0.000379691	0.000384306	0.000380886	0.000380502	0.000386225	0.000381268	0.000386832	0.000374614	0.000384157	0.000385285	0.000382038	0.000381173	0.000368404	0.000364493
ft229	0.00149939	0.00149455	0.0015004	0.00150378	0.0015037	0.00149466	0.00150313	0.00149144	0.00150444	0.00149308	0.00150441	0.00149868	0.00149775	0.001496	0.00149542	0.00150578	0.00149676	0.00150212	0.00149642	0.00149634	0.00150252	0.00149885	0.00149929	0.00150996	0.00150538	0.00150406	0.00150685	0.00150644	0.00149751	0.00150336	0.00149921	0.00150501	0.00150035	0.00149782	0.00150387	0.00149882	0.00150227	0.0014997	0.00150213	0.00151023	0.0015016	0.00149556	0.00149912	0.00149674	0.00149536	0.00150005	0.00149247	0.00150157	0.00150667
ft230	0.0010537	0.00105401	0.00104932	0.00105281	0.00106061	0.00106161	0.00105329	0.00105698	0.00105511	0.00106115	0.00106443	0.00106208	0.00106161	0.00105721	0.0010538	0.00105	0.00105941	0.0010568	0.00105461	0.00106015	0.00104921	0.00105819	0.00105886	0.00104917	0.00105915	0.00105143	0.00105289	0.00105405	0.00105782	0.0010554	0.00105794	0.00105605	0.00105072	0.00106352	0.00105449	0.00105732	0.0010623	0.0010585	0.00106092	0.00106067	0.00106013	0.0010583	0.00105545	0.00105946	0.00105451	0.00105353	0.0010601	0.00105629	0.00105298
ft231	0.000801347	0.000793613	0.000789864	0.000796647	0.000798169	0.000797238	0.000793957	0.000795959	0.000805452	0.000799622	0.00078374	0.000772611	0.000801966	0.000795259	0.000805622	0.000804098	0.000796875	0.000801419	0.000798831	0.000799824	0.000798008	0.000807097	0.000796383	0.000798428	0.000800737	0.000800573	0.000796977	0.000799835	0.000799003	0.000795228	0.000794804	0.000802888	0.000800714	0.000790574	0.000798532	0.000801782	0.000799959	0.000800477	0.000794416	0.000788156	0.000793067	0.000812844	0.00080165	0.000799357	0.000804062	0.000796454	0.00080254	0.000807744	0.000809435
ft232	-0.00341891	-0.00340968	-0.00341216	-0.00340951	-0.00341645	-0.00341275	-0.0034127	-0.00341317	-0.00340704	-0.0034174	-0.003409	-0.00340096	-0.00341152	-0.00341509	-0.00341446	-0.00341192	-0.00341213	-0.00341386	-0.00340407	-0.00341674	-0.00341149	-0.00341505	-0.00341141	-0.00341671	-0.00341644	-0.00341534	-0.00341652	-0.00341643	-0.0034173	-0.00341229	-0.0034133	-0.00341508	-0.00340967	-0.00341238	-0.00341551	-0.00341849	-0.00341277	-0.00341802	-0.00341324	-0.00341172	-0.00340874	-0.00341026	-0.00341005	-0.00341062	-0.00341138	-0.00340923	-0.00342097	-0.00342485	-0.0034129
ft233	0.00178181	0.00177923	0.00177417	0.00177219	0.00178008	0.00178006	0.00178248	0.00178117	0.00178548	0.00179044	0.00179041	0.00179163	0.00178132	0.00177838	0.00178731	0.00178714	0.00178097	0.00177982	0.00178809	0.00178012	0.00178247	0.0017802	0.00177793	0.00177668	0.00177001	0.00177735	0.00178124	0.00178041	0.00178017	0.00178334	0.00177163	0.0017884	0.00178612	0.00177418	0.00178278	0.00178387	0.00177829	0.00177824	0.00177156	0.0017785	0.00177305	0.00177491	0.00177678	0.00177252	0.00178087	0.00177775	0.00177677	0.00176828	0.00177646
ft234	-0.0114484	-0.0114486	-0.0114493	-0.0114467	-0.0114508	-0.0114477	-0.0114461	-0.0114553	-0.0114556	-0.0114419	-0.0114481	-0.0114557	-0.0114458	-0.0114512	-0.0114439	-0.0114443	-0.0114534	-0.0114496	-0.0114392	-0.0114471	-0.0114504	-0.0114481	-0.0114531	-0.0114488	-0.0114521	-0.0114512	-0.0114439	-0.0114534	-0.0114507	-0.011446	-0.0114568	-0.0114453	-0.0114518	-0.0114525	-0.0114478	-0.0114535	-0.0114434	-0.0114543	-0.0114533	-0.0114405	-0.011455	-0.0114432	-0.0114524	-0.0114542	-0.0114496	-0.0114454	-0.0114486	-0.0114517	-0.0114535
ft235	0.0013496	0.00134036	0.00133051	0.00134051	0.00134528	0.00135235	0.00134895	0.00134654	0.00134586	0.00133983	0.00134167	0.00133241	0.00134905	0.00134266	0.00135378	0.00134648	0.00135107	0.00135074	0.0013457	0.00134821	0.00135025	0.00135562	0.00135328	0.0013487	0.00134819	0.00135258	0.0013508	0.00135141	0.00135721	0.00134917	0.00135334	0.00135287	0.00134783	0.00135316	0.00135141	0.0013517	0.00134906	0.00135321	0.0013517	0.0013413	0.00135352	0.00134979	0.00134542	0.0013507	0.00134671	0.00135556	0.00135011	0.00136071	0.00135286
ft236	-0.00488301	-0.00487089	-0.00487941	-0.00487847	-0.00487567	-0.00488159	-0.00486345	-0.00487724	-0.0048692	-0.00487262	-0.00486884	-0.00486207	-0.00487795	-0.00487302	-0.00487147	-0.00487874	-0.00487024	-0.00487419	-0.00487907	-0.00487628	-0.00488056	-0.00487906	-0.00487625	-0.004874	-0.00487025	-0.00488103	-0.00488242	-0.00487045	-0.00487909	-0.00487689	-0.0048765	-0.00487887	-0.00487769	-0.00488205	-0.00487476	-0.00487733	-0.00487741	-0.00488215	-0.00487187	-0.00487164	-0.00487773	-0.00487263	-0.00487953	-0.00487296	-0.0048713	-0.00487415	-0.00488021	-0.00488861	-0.00488259
ft237	-0.00617517	-0.00616646	-0.00618302	-0.00617606	-0.00617943	-0.00617124	-0.00617725	-0.00617477	-0.00617265	-0.00616498	-0.00616723	-0.00614562	-0.00617681	-0.00616777	-0.00617646	-0.00617291	-0.00617451	-0.00617326	-0.00616978	-0.00617525	-0.00617616	-0.00617605	-0.00617188	-0.00618228	-0.00616774	-0.00617418	-0.00618181	-0.00617009	-0.00617535	-0.00618077	-0.00617292	-0.0061748	-0.00617591	-0.00616206	-0.00618515	-0.0061743	-0.00617294	-0.00616887	-0.00616828	-0.00617022	-0.00617188	-0.00617861	-0.00618082	-0.00617498	-0.00617796	-0.00618127	-0.00616437	-0.00616713	-0.00616876
ft238	0.00971009	0.00971523	0.00971283	0.00970874	0.00970876	0.00971111	0.00970795	0.00970042	0.00970708	0.00969335	0.00970637	0.00968939	0.0097142	0.00969268	0.00971064	0.0097215	0.00970964	0.00970999	0.0096955	0.0097132	0.00970669	0.00970964	0.00971053	0.00970336	0.00970751	0.00971046	0.00970996	0.00970848	0.009711	0.00971378	0.0097089	0.009708	0.00970926	0.00970346	0.0097133	0.00970447	0.00970918	0.00970186	0.00970384	0.00971546	0.00970308	0.00972243	0.00970665	0.00970385	0.00970538	0.00971359	0.00970469	0.00971398	0.00970769
ft239	-0.00353297	-0.00353085	-0.00352518	-0.00353272	-0.00354223	-0.00352951	-0.00355829	-0.00353852	-0.00353963	-0.00354429	-0.00354121	-0.00355509	-0.003534	-0.00354217	-0.00353693	-0.00353421	-0.00353733	-0.00354061	-0.00352991	-0.00353255	-0.00353337	-0.0035293	-0.00354493	-0.00353272	-0.00353603	-0.00353803	-0.00353927	-0.00353831	-0.00354323	-0.00353406	-0.00353648	-0.00354009	-0.00353648	-0.00353549	-0.00353425	-0.00353329	-0.00352886	-0.00353857	-0.00352619	-0.00353597	-0.00354053	-0.00354058	-0.00353318	-0.00354005	-0.00353637	-0.00353717	-0.00352459	-0.00353819	-0.00352214
ft240	0.00617686	0.00617685	0.00616667	0.00617226	0.00617424	0.00616772	0.00618241	0.00618109	0.00617277	0.00617835	0.00617152	0.00616746	0.00617129	0.00617986	0.00616927	0.00617105	0.00617222	0.00617204	0.00617943	0.00617488	0.00617446	0.0061697	0.00617793	0.00617731	0.00617324	0.00617598	0.00617133	0.00617911	0.00617505	0.00617085	0.00616901	0.00617771	0.00617684	0.00617431	0.00617056	0.00617157	0.00617093	0.00617515	0.00616917	0.00616711	0.00617294	0.00617411	0.0061686	0.00617476	0.00617716	0.00617871	0.00617334	0.00616476	0.00617376
ft241	-0.00169799	-0.00169949	-0.00169477	-0.0017047	-0.00169217	-0.00170007	-0.00170124	-0.00170246	-0.00170642	-0.00170927	-0.00170678	-0.00171443	-0.001699	-0.00170068	-0.00170553	-0.00170016	-0.0017019	-0.00170115	-0.00170801	-0.00170521	-0.00169633	-0.00170256	-0.00170522	-0.00169943	-0.00170062	-0.00169703	-0.00169674	-0.00170275	-0.00171354	-0.00170065	-0.00170788	-0.00169847	-0.00169769	-0.00169663	-0.0016965	-0.00169484	-0.00170298	-0.00170111	-0.00169119	-0.00170227	-0.00169616	-0.0017007	-0.0016944	-0.00169843	-0.00169266	-0.00170514	-0.00170172	-0.00171358	-0.00171232
ft242	0.00177981	0.00177794	0.00177817	0.00178001	0.00177744	0.00177278	0.00176576	0.0017726	0.00178514	0.00177717	0.00177349	0.00177055	0.00176948	0.00178126	0.00178374	0.00177357	0.00177606	0.00177135	0.0017887	0.00177272	0.00177547	0.00177868	0.00177592	0.00177708	0.00177072	0.00177529	0.00178187	0.00178339	0.00177243	0.00177355	0.00177567	0.00177451	0.0017784	0.0017794	0.00178512	0.00177574	0.00177816	0.00177221	0.00177948	0.00177062	0.00177148	0.00177486	0.00177353	0.00177649	0.00178187	0.00177604	0.0017764	0.00176497	0.00178596
ft243	-0.00590249	-0.00589502	-0.00590166	-0.00590003	-0.00590817	-0.00589532	-0.00589836	-0.00590598	-0.00589357	-0.00590211	-0.00589599	-0.0059071	-0.00589823	-0.00589212	-0.00590254	-0.0059009	-0.00590198	-0.00590956	-0.005896	-0.00589913	-0.00590536	-0.0059008	-0.00590031	-0.00590288	-0.00590006	-0.00590791	-0.00590113	-0.00589649	-0.00589819	-0.0059018	-0.00589936	-0.00590046	-0.00590422	-0.00590591	-0.00590844	-0.00590481	-0.00590471	-0.00591085	-0.0058978	-0.00590183	-0.00590076	-0.00590659	-0.00590778	-0.00590918	-0.00590714	-0.00590874	-0.00590167	-0.0059018	-0.00590456
ft244	0.00654975	0.00654416	0.00654061	0.00654438	0.00655159	0.00654464	0.00656227	0.00654763	0.00655213	0.00655386	0.00656103	0.00655787	0.00655347	0.00654878	0.00656021	0.00656444	0.00655899	0.00655559	0.00654641	0.0065509	0.00656418	0.00655395	0.00655887	0.00655891	0.00655094	0.00655803	0.00654676	0.0065566	0.00655498	0.00655247	0.00655028	0.00655356	0.00655154	0.00653969	0.00655761	0.00655321	0.0065509	0.00655907	0.00654586	0.00654684	0.00655573	0.00655387	0.00655878	0.00655284	0.00655588	0.00655818	0.00655222	0.0065554	0.00655267
ft245	-0.000811293	-0.000816904	-0.000802922	-0.000805136	-0.000803425	-0.00080623	-0.000816131	-0.000815039	-0.000824442	-0.000817417	-0.000818863	-0.000802779	-0.000809893	-0.000810581	-0.000804535	-0.000811799	-0.00081541	-0.000810257	-0.000813612	-0.000813055	-0.000811503	-0.000814059	-0.000811205	-0.000809695	-0.000812493	-0.00080591	-0.000811899	-0.000806639	-0.000805716	-0.000811346	-0.000808047	-0.000813136	-0.000810979	-0.000807297	-0.000814939	-0.000811598	-0.000808651	-0.000807206	-0.000818306	-0.000807896	-0.00081083	-0.000809827	-0.000807091	-0.000814486	-0.00081516	-0.000806813	-0.000812462	-0.000808717	-0.000800776
ft246	0.00230849	0.00230699	0.00231064	0.00230061	0.00231236	0.00230577	0.0022902	0.00230896	0.00230757	0.00229562	0.00229234	0.00231001	0.00230451	0.0022918	0.00230276	0.00229552	0.00230242	0.00230328	0.00230562	0.00230402	0.00230079	0.00230137	0.00229867	0.00229838	0.00230217	0.00230374	0.00230522	0.00229544	0.00230432	0.00230589	0.00230541	0.00230849	0.00230957	0.00230554	0.00230932	0.00230491	0.00230161	0.00230445	0.00230097	0.00229968	0.00230913	0.00230416	0.00230928	0.00230915	0.00230397	0.00230485	0.00231077	0.00231075	0.00231239
ft247	-0.000270142	-0.000265456	-0.000270764	-0.000268829	-0.000280227	-0.000281335	-0.000272128	-0.000277805	-0.000270256	-0.000262823	-0.000272956	-0.000272137	-0.000271736	-0.000269338	-0.000275385	-0.000283147	-0.000275864	-0.000275019	-0.000269108	-0.000276879	-0.00027346	-0.000272686	-0.000278095	-0.000283369	-0.000276831	-0.00026856	-0.000278438	-0.000270939	-0.000275788	-0.000276204	-0.00028463	-0.000274907	-0.000267337	-0.000274148	-0.000277776	-0.000278008	-0.000277817	-0.000276019	-0.000273278	-0.000276678	-0.000272505	-0.000277851	-0.000280327	-0.000274592	-0.000276871	-0.000274788	-0.000278086	-0.000272487	-0.0002778
ft248	-0.00451708	-0.0045187	-0.00451906	-0.004515	-0.00452575	-0.00450966	-0.0045262	-0.00452427	-0.00452614	-0.00452373	-0.00452234	-0.00453871	-0.00451804	-0.00452258	-0.00451554	-0.00452252	-0.00451646	-0.00451819	-0.00451684	-0.00451672	-0.00452195	-0.00451326	-0.00451484	-0.00452508	-0.00451497	-0.00452234	-0.00452419	-0.0045216	-0.00451388	-0.00452411	-0.00451545	-0.00450886	-0.00452164	-0.00451785	-0.0045152	-0.00452056	-0.00450805	-0.0045225	-0.00450612	-0.00452304	-0.00451834	-0.00452619	-0.00452242	-0.00452465	-0.00452395	-0.00452394	-0.00451206	-0.00451147	-0.00452007
ft249	-0.00279317	-0.0027965	-0.00278956	-0.00279433	-0.00279977	-0.00279467	-0.00279743	-0.00279771	-0.00280302	-0.00280965	-0.00280006	-0.00281173	-0.00279931	-0.00279552	-0.0027969	-0.0027923	-0.00279154	-0.00279692	-0.00279131	-0.00279358	-0.00279737	-0.00279519	-0.00279965	-0.00279022	-0.00279088	-0.00279582	-0.00279553	-0.00280391	-0.0027984	-0.00279972	-0.00279332	-0.00279923	-0.00279699	-0.00278858	-0.00279322	-0.00279538	-0.00279493	-0.00279947	-0.00279668	-0.002794	-0.00280152	-0.00279515	-0.00279229	-0.00280074	-0.00279001	-0.00279638	-0.00280362	-0.00278971	-0.00279039
ft250	0.00559794	0.00559411	0.00559436	0.00559605	0.0055932	0.00559556	0.00559326	0.00559169	0.00558787	0.00559243	0.00558976	0.00557291	0.00560194	0.00559644	0.00559381	0.00559483	0.0055986	0.00559794	0.00559438	0.00559642	0.00559069	0.00559781	0.00559348	0.00558784	0.00559121	0.00559349	0.00559397	0.00559593	0.00559411	0.00559426	0.00559694	0.00559207	0.0055948	0.00559513	0.00559019	0.0055951	0.00559429	0.00559542	0.00559365	0.00558742	0.00559893	0.00559688	0.00559864	0.00559814	0.00559536	0.00559453	0.00560372	0.00558965	0.00559577
ft251	0.0014892	0.00148044	0.00148357	0.00148042	0.00149871	0.0014928	0.00149599	0.00148747	0.00148758	0.00148874	0.00149426	0.00148417	0.00149121	0.00148843	0.00148044	0.00149251	0.00149521	0.00148577	0.00148682	0.00149021	0.00149525	0.00149195	0.00148944	0.00147903	0.0014947	0.00149179	0.00148679	0.00149675	0.00148831	0.00148965	0.00149043	0.00148448	0.00148966	0.00149425	0.00148849	0.00148839	0.00148805	0.001495	0.00149236	0.00148323	0.00149208	0.00149198	0.00149384	0.00148987	0.00148832	0.00149246	0.00150078	0.00148667	0.00149348
ft252	-0.00473723	-0.00473193	-0.00473187	-0.00473496	-0.00474586	-0.00474519	-0.00472833	-0.00473474	-0.00473112	-0.00472601	-0.00473036	-0.00472836	-0.00474455	-0.00473362	-0.00473711	-0.00473782	-0.00474336	-0.00473973	-0.00474225	-0.00474377	-0.00474044	-0.00474162	-0.00473552	-0.00472736	-0.00473865	-0.00473941	-0.00473712	-0.00473707	-0.00473837	-0.00473682	-0.0047286	-0.00473467	-0.00473461	-0.0047385	-0.00473987	-0.00473897	-0.00474316	-0.00474183	-0.00473531	-0.00473117	-0.00473396	-0.0047425	-0.00474421	-0.00473577	-0.00473882	-0.00474242	-0.00473378	-0.00473704	-0.00473192
ft253	-0.00418689	-0.00419426	-0.00419077	-0.00418637	-0.00419189	-0.00418185	-0.00418888	-0.00418542	-0.004196	-0.00418622	-0.0041895	-0.00418658	-0.00418665	-0.00418269	-0.00418759	-0.00419145	-0.00418651	-0.0041892	-0.00418422	-0.00419172	-0.00418755	-0.00418853	-0.00418989	-0.00420069	-0.00418836	-0.00418797	-0.00419222	-0.00419161	-0.00418813	-0.00418831	-0.00419317	-0.00419216	-0.00418961	-0.00417931	-0.00418928	-0.00418564	-0.00419117	-0.00418432	-0.00419419	-0.00418995	-0.00418611	-0.00419323	-0.0041911	-0.00418766	-0.0041907	-0.00418922	-0.00420382	-0.00418913	-0.00419023
ft254	-0.00381134	-0.0038103	-0.00381	-0.00381575	-0.00381037	-0.0038101	-0.00380946	-0.00381116	-0.00380531	-0.00381081	-0.0038148	-0.00381282	-0.00381281	-0.00381497	-0.0038061	-0.0038057	-0.00380717	-0.00380142	-0.00381696	-0.0038081	-0.00380927	-0.00380815	-0.00381102	-0.00381195	-0.00381789	-0.00380693	-0.0038074	-0.00380505	-0.00381083	-0.00380881	-0.00381128	-0.00381061	-0.00381211	-0.00381648	-0.00380545	-0.003808	-0.00380821	-0.00381416	-0.00381602	-0.00381082	-0.00380864	-0.00381066	-0.00381311	-0.00381086	-0.00381282	-0.00380706	-0.00382071	-0.00380571	-0.00381244
ft255	-0.0097928	-0.00979476	-0.00978979	-0.00979645	-0.00979273	-0.00979036	-0.0097877	-0.0097891	-0.00979235	-0.00977873	-0.00978807	-0.0097967	-0.00978643	-0.00979295	-0.00978402	-0.00978992	-0.00978802	-0.00979001	-0.00979332	-0.00978828	-0.00978892	-0.00979004	-0.00979106	-0.0097934	-0.00979725	-0.00978826	-0.00978993	-0.00979609	-0.0097899	-0.00979072	-0.00979019	-0.00979443	-0.00979329	-0.00979001	-0.00979347	-0.00978522	-0.00978925	-0.00978391	-0.00979528	-0.00979726	-0.00978519	-0.00978292	-0.00979009	-0.00978864	-0.00978722	-0.00978744	-0.00979982	-0.00978286	-0.00978249
ft256	-0.007246	-0.00725013	-0.00724986	-0.00724806	-0.00724193	-0.00724536	-0.00724321	-0.00723909	-0.00724519	-0.00725406	-0.00723886	-0.00725053	-0.00724611	-0.00725048	-0.00723818	-0.00724005	-0.00724643	-0.00724769	-0.00725381	-0.00724838	-0.0072423	-0.007247	-0.00724374	-0.00724539	-0.0072474	-0.00724433	-0.00725316	-0.00724445	-0.00725101	-0.00724181	-0.00725235	-0.00724084	-0.00724844	-0.00724525	-0.00724323	-0.00724326	-0.00724567	-0.00724645	-0.00725543	-0.00724536	-0.00724782	-0.00724311	-0.00724377	-0.00724389	-0.00724105	-0.00724847	-0.0072565	-0.00725581	-0.00724659
ft257	-0.000141391	-0.000145032	-0.000146798	-0.000149025	-0.000141543	-0.000144426	-0.000128559	-0.000140415	-0.00013834	-0.000135054	-0.000130629	-0.000136718	-0.000138862	-0.000138636	-0.000146229	-0.000133577	-0.000138364	-0.000142215	-0.000139067	-0.000136425	-0.000134842	-0.000134927	-0.000141191	-0.000142804	-0.000145924	-0.000141421	-0.00014152	-0.000135772	-0.000141519	-0.000143753	-0.000133777	-0.000140444	-0.000134949	-0.000148268	-0.000142569	-0.000145201	-0.000140346	-0.000136831	-0.000145214	-0.000141937	-0.00013899	-0.000131237	-0.000133047	-0.000139466	-0.000138167	-0.000137463	-0.00013761	-0.000136136	-0.000141436
ft258	0.00553016	0.00551853	0.00552919	0.0055335	0.00554504	0.00553152	0.00553295	0.00552632	0.00553376	0.00552964	0.00552378	0.00551318	0.00553606	0.00552538	0.00553214	0.0055374	0.0055327	0.00553223	0.00552406	0.00553047	0.00553377	0.00553463	0.00552805	0.00553205	0.0055302	0.00553006	0.00553331	0.00553143	0.0055282	0.00553124	0.00552969	0.00552804	0.00552581	0.00553726	0.00553752	0.00553014	0.00553211	0.00552847	0.00552598	0.00553108	0.00552931	0.00553669	0.00553699	0.00553226	0.00553553	0.00553687	0.00553298	0.00554151	0.00553682
ft259	0.00715841	0.00714732	0.0071484	0.00715874	0.00714177	0.00715542	0.00715505	0.00714748	0.00715151	0.00714832	0.00715537	0.00714569	0.0071522	0.007155	0.00714755	0.00714843	0.00715211	0.00715574	0.00715736	0.00715022	0.00715527	0.0071499	0.00715113	0.00715565	0.00714913	0.00715539	0.00715583	0.00714434	0.00715224	0.00715019	0.00714548	0.00715285	0.00715427	0.00715374	0.007156	0.00715831	0.00715243	0.00715131	0.00715318	0.00714295	0.00715098	0.00714595	0.00714362	0.00714994	0.00715315	0.00715142	0.00713781	0.00715034	0.00714514
ft260	-0.00305622	-0.00305524	-0.0030545	-0.00306099	-0.00304956	-0.00305207	-0.00305959	-0.00305852	-0.00306312	-0.00304651	-0.00306347	-0.0030444	-0.0030505	-0.00305241	-0.00305001	-0.00305062	-0.00305677	-0.00305596	-0.00304966	-0.00305649	-0.00305411	-0.0030513	-0.00304817	-0.00305168	-0.00305594	-0.0030559	-0.00305894	-0.00306146	-0.00305532	-0.00305543	-0.00304468	-0.00305888	-0.00305988	-0.00305388	-0.00305545	-0.00305886	-0.00305827	-0.0030554	-0.00306475	-0.00305732	-0.00305612	-0.00305092	-0.00305253	-0.00305627	-0.00305663	-0.00305346	-0.00305692	-0.00305508	-0.00305859
ft261	0.00250553	0.00250706	0.00249974	0.00250112	0.00250082	0.00250611	0.00249813	0.0025122	0.00250605	0.00249735	0.00251298	0.00249631	0.00250628	0.00249891	0.00249976	0.00249629	0.00250214	0.00250243	0.00249888	0.00250104	0.00250019	0.00250186	0.00250382	0.00248791	0.00249088	0.002504	0.00250252	0.00250363	0.0025097	0.00250834	0.00250611	0.00250571	0.00250865	0.00250705	0.0025035	0.00250084	0.002495	0.00250682	0.00249681	0.00251016	0.00250487	0.002498	0.00250403	0.00250253	0.00250736	0.00250696	0.00249949	0.00248543	0.00248568
ft262	0.00040682	0.000412186	0.000404581	0.000411229	0.000408639	0.000417492	0.000414271	0.000410961	0.000397853	0.000409107	0.000415836	0.000413591	0.000404885	0.000416204	0.000414695	0.00041748	0.000412773	0.00040991	0.0004118	0.000410072	0.000410046	0.000408822	0.000406528	0.000417118	0.000411637	0.000404226	0.000421587	0.000418011	0.000403315	0.000412208	0.000409374	0.000418473	0.000416828	0.000411941	0.000406523	0.000412718	0.000412967	0.000410621	0.000405244	0.000420958	0.000409775	0.000415705	0.000412319	0.000413424	0.000415608	0.000407254	0.00040856	0.000411144	0.000418093
ft263	-0.00587535	-0.00586392	-0.00586781	-0.00586031	-0.00586888	-0.00587361	-0.00585352	-0.00586429	-0.00586235	-0.00585135	-0.00585557	-0.00584026	-0.00586588	-0.00586288	-0.00586171	-0.00586628	-0.00586605	-0.00586601	-0.00585343	-0.00587053	-0.00586703	-0.00586317	-0.00585798	-0.00586845	-0.00586238	-0.00586933	-0.00586463	-0.00586011	-0.0058594	-0.00586522	-0.0058574	-0.00586734	-0.00586791	-0.00585937	-0.00586836	-0.0058742	-0.00587093	-0.00586993	-0.0058707	-0.00584957	-0.00585888	-0.00586762	-0.00586327	-0.00587058	-0.00587562	-0.00586755	-0.00587942	-0.00586372	-0.00586275
ft264	0.000700493	0.000696929	0.000697061	0.000701026	0.000694851	0.000695434	0.000698642	0.000701298	0.000705578	0.000694655	0.00069836	0.00069685	0.000701595	0.000703205	0.000705847	0.000695306	0.000702287	0.000698102	0.000703709	0.000702183	0.000700525	0.00069848	0.000701129	0.000684352	0.000700996	0.000697419	0.000692753	0.000698023	0.000694136	0.000695627	0.000691154	0.000698787	0.000691336	0.000700528	0.000702205	0.000700158	0.000700679	0.000705123	0.000694766	0.000691536	0.000696674	0.000696105	0.000696367	0.000698336	0.000698658	0.000700031	0.000705716	0.00069967	0.000687505
ft265	-0.00365772	-0.00364868	-0.00365336	-0.0036538	-0.00364629	-0.0036531	-0.0036552	-0.00364827	-0.00365077	-0.00365432	-0.0036567	-0.00365981	-0.00365407	-0.00365182	-0.00365477	-0.00366268	-0.00365587	-0.00365746	-0.00366527	-0.00365115	-0.00366072	-0.00365803	-0.00365374	-0.00366048	-0.00365187	-0.00365653	-0.00365764	-0.00363874	-0.00365458	-0.00365016	-0.00365696	-0.0036542	-0.00365299	-0.00365962	-0.00365169	-0.00365423	-0.00365081	-0.00365974	-0.00364907	-0.00364995	-0.00366383	-0.00365712	-0.00365617	-0.00365595	-0.00365055	-0.00365866	-0.00365798	-0.00366461	-0.0036563
ft266	-0.00120147	-0.00119699	-0.0011908	-0.00119794	-0.00120742	-0.00118569	-0.00119383	-0.00120332	-0.00120367	-0.00119026	-0.00120477	-0.00120393	-0.00120731	-0.00119956	-0.00119935	-0.00120386	-0.00120572	-0.00120084	-0.00119951	-0.00119947	-0.00120278	-0.00120221	-0.00120011	-0.00120108	-0.00120039	-0.00120686	-0.0011975	-0.00119863	-0.00120747	-0.00120233	-0.00119564	-0.00119712	-0.00119745	-0.00120203	-0.00119821	-0.00120055	-0.00119795	-0.00120103	-0.00119303	-0.00121365	-0.00121102	-0.00120275	-0.0012055	-0.00120217	-0.00120088	-0.00120786	-0.00119739	-0.00119668	-0.00119728
ft267	-0.00465309	-0.0046476	-0.0046591	-0.00465876	-0.00464971	-0.00465695	-0.00464845	-0.00464612	-0.00464645	-0.00464438	-0.00464062	-0.00463515	-0.00465099	-0.00464722	-0.00465282	-0.00465636	-0.0046498	-0.00464964	-0.00463985	-0.00465237	-0.00465033	-0.00465246	-0.00464489	-0.00464387	-0.00465046	-0.00465716	-0.00465428	-0.00465105	-0.00464437	-0.00464899	-0.00464854	-0.00463955	-0.00464866	-0.00464929	-0.00464961	-0.00465506	-0.00465023	-0.00464983	-0.00465923	-0.00464502	-0.00464728	-0.00465557	-0.00465247	-0.00464915	-0.00464367	-0.00464754	-0.00465221	-0.00465986	-0.00465581
ft268	0.00395026	0.00395874	0.00395841	0.00395357	0.00394714	0.00395706	0.00395871	0.00395925	0.00394921	0.00396187	0.00395149	0.00396496	0.00394929	0.00395298	0.00395154	0.00394125	0.00394612	0.00394836	0.00395067	0.00395205	0.00395411	0.00394949	0.00396023	0.00395986	0.00395087	0.00395629	0.00395243	0.0039548	0.00395567	0.00395509	0.00395417	0.00395748	0.00395861	0.00394856	0.00395647	0.00395112	0.00395294	0.00394874	0.00395516	0.00395264	0.00395203	0.00395162	0.00395177	0.00394958	0.00395522	0.00395441	0.00396763	0.00396424	0.00395386
ft269	0.00501646	0.00502041	0.00502483	0.00501406	0.00500922	0.00501921	0.00500166	0.00501527	0.00501675	0.005018	0.00501164	0.00501418	0.00501699	0.00501223	0.00501411	0.00501199	0.00500953	0.00501374	0.0050112	0.00501559	0.00501474	0.00501848	0.00501048	0.00501959	0.00501524	0.00501887	0.00501888	0.00501415	0.00501313	0.00501776	0.00502333	0.00502358	0.00502105	0.00501397	0.00501978	0.00501594	0.00502439	0.00501234	0.0050162	0.00502044	0.00501078	0.00501488	0.00501102	0.00501271	0.00501285	0.00500881	0.00502523	0.0050157	0.00501339
ft270	0.00723948	0.00724252	0.00725197	0.00724788	0.0072439	0.00724942	0.00724107	0.00724858	0.00723412	0.00723299	0.00725035	0.00723692	0.00723939	0.00724524	0.00723708	0.0072268	0.00724184	0.00723837	0.00724069	0.00725053	0.0072404	0.00724209	0.00724716	0.00723111	0.00725343	0.00724295	0.00723247	0.00724218	0.00724544	0.00723851	0.0072448	0.00724369	0.00724078	0.00725372	0.00724373	0.0072435	0.00724622	0.00724638	0.00724845	0.00724027	0.00723915	0.00723059	0.00724028	0.00724507	0.00724199	0.00723849	0.00724228	0.00724901	0.00724334
ft271	0.00905832	0.00905564	0.00905354	0.00905914	0.00904593	0.00905336	0.00906009	0.00905661	0.00905365	0.009055	0.00905064	0.00906158	0.0090481	0.0090572	0.00905382	0.00903689	0.00905311	0.00905152	0.00905696	0.00905091	0.00906179	0.00905183	0.00905573	0.00905473	0.00905684	0.00904822	0.00905187	0.00905002	0.00905934	0.00905481	0.00905393	0.00904689	0.00905833	0.00905796	0.0090529	0.00905124	0.00904842	0.00906176	0.00906023	0.00904929	0.00906074	0.00904309	0.00904342	0.00905823	0.00905131	0.00905668	0.00905161	0.00907492	0.00905834
ft272	-0.00935547	-0.00935817	-0.00934915	-0.00936344	-0.00935048	-0.00935765	-0.00935084	-0.00936093	-0.00935653	-0.00935014	-0.00933478	-0.0093508	-0.00936565	-0.0093475	-0.00935844	-0.00935495	-0.00935951	-0.00935901	-0.00935268	-0.00936037	-0.0093613	-0.00935811	-0.00935341	-0.00935428	-0.0093511	-0.00935658	-0.00935682	-0.00935029	-0.00935843	-0.00935083	-0.00936596	-0.00935057	-0.00934953	-0.00935608	-0.00935502	-0.00935845	-0.00936212	-0.00936307	-0.00935317	-0.00935541	-0.00936263	-0.00935699	-0.00935951	-0.0093587	-0.00935622	-0.00935855	-0.0093512	-0.00936871	-0.00936505
ft273	0.00806167	0.00806055	0.00805714	0.00805654	0.00805663	0.00805924	0.00805153	0.00806488	0.00805907	0.00805305	0.00806234	0.00806372	0.00806371	0.00805976	0.00806581	0.00806296	0.00805874	0.00806724	0.0080648	0.00806194	0.00806433	0.00806296	0.00807059	0.00806577	0.00805958	0.00806534	0.00806491	0.00806465	0.00807298	0.008063	0.00806313	0.00806666	0.00805834	0.00805758	0.00806234	0.00805798	0.00806071	0.00805674	0.00805377	0.0080612	0.00806672	0.00805724	0.00806413	0.00805954	0.00806494	0.00806279	0.00805635	0.00805522	0.00807157
ft274	0.00783161	0.00783673	0.0078232	0.00783253	0.00783676	0.00782512	0.0078192	0.00783522	0.00783081	0.00782784	0.00782182	0.00781482	0.0078408	0.0078348	0.00783763	0.00784213	0.00783593	0.00783437	0.00782138	0.0078383	0.00782944	0.00783173	0.00783042	0.00782583	0.00782536	0.00783648	0.00782886	0.00782198	0.00782763	0.0078344	0.007837	0.00782722	0.00782902	0.00783432	0.00783789	0.00783772	0.00783673	0.0078334	0.00783093	0.00783487	0.00783387	0.00783965	0.00784564	0.00783427	0.00783459	0.00783452	0.00783202	0.00783818	0.00782837
[truncated: 241 more columns]
