# Supplementary material for: Survival prediction in patients with colon adenocarcinoma via multiomics data integration using a deep learning algorithm
Source: Biosci Rep. 2020 Dec 21;40(12):BSR20201482. doi: 10.1042/BSR20201482 (PMC7753845; doi:10.1042/BSR20201482)
Supplement: Supplementary Tables S1-S7 [file BSR-2020-1482_supp.zip › ST7.xlsx]

## Sheet: Sheet1
Table S7. The top 13 features selected according to C index score.
Feature	TCGA-3L-AA1B-01A	TCGA-4N-A93T-01A	TCGA-4T-AA8H-01A	TCGA-5M-AAT4-01A	TCGA-5M-AAT6-01A	TCGA-5M-AATE-01A	TCGA-A6-2671-01A	TCGA-A6-2675-01A	TCGA-A6-2677-01A	TCGA-A6-2680-01A	TCGA-A6-2681-01A	TCGA-A6-2682-01A	TCGA-A6-2684-01A	TCGA-A6-2685-01A	TCGA-A6-2686-01A	TCGA-A6-3809-01A	TCGA-A6-3810-01A	TCGA-A6-4105-01A	TCGA-A6-4107-01A	TCGA-A6-5656-01A	TCGA-A6-5657-01A	TCGA-A6-5659-01A	TCGA-A6-5660-01A	TCGA-A6-5661-01A	TCGA-A6-5662-01A	TCGA-A6-5664-01A	TCGA-A6-5665-01A	TCGA-A6-5666-01A	TCGA-A6-5667-01A	TCGA-A6-6137-01A	TCGA-A6-6138-01A	TCGA-A6-6140-01A	TCGA-A6-6141-01A	TCGA-A6-6142-01A	TCGA-A6-6648-01A	TCGA-A6-6649-01A	TCGA-A6-6650-01A	TCGA-A6-6651-01A	TCGA-A6-6652-01A	TCGA-A6-6653-01A	TCGA-A6-6654-01A	TCGA-A6-6780-01A	TCGA-A6-6781-01A	TCGA-A6-6782-01A	TCGA-A6-A565-01A	TCGA-A6-A566-01A	TCGA-A6-A567-01A	TCGA-A6-A56B-01A	TCGA-A6-A5ZU-01A
ft6	-0.010628	-0.0106229	-0.0106271	-0.0106238	-0.0106233	-0.010625	-0.0106181	-0.0106269	-0.0106244	-0.0106276	-0.0106253	-0.0106104	-0.0106254	-0.0106301	-0.0106328	-0.0106263	-0.0106238	-0.0106247	-0.0106268	-0.0106338	-0.0106204	-0.0106244	-0.0106289	-0.0106165	-0.01062	-0.0106231	-0.0106257	-0.0106297	-0.0106193	-0.0106344	-0.0106178	-0.0106312	-0.0106322	-0.010615	-0.0106367	-0.0106258	-0.0106291	-0.0106304	-0.0106217	-0.0106167	-0.0106176	-0.0106306	-0.0106227	-0.010626	-0.0106304	-0.0106235	-0.0106253	-0.0106206	-0.0106134
ft10	0.00555159	0.00555131	0.00555863	0.00555052	0.00555474	0.0055434	0.00554209	0.00555192	0.00555104	0.00555782	0.0055636	0.00554352	0.00554523	0.00555347	0.00554392	0.0055543	0.00555123	0.00554727	0.00554723	0.00554886	0.00554666	0.00554645	0.00555033	0.00554933	0.00554473	0.00555448	0.00555133	0.00555523	0.00554187	0.00555946	0.0055554	0.00555284	0.00555199	0.00555643	0.00555614	0.00555608	0.00554641	0.0055455	0.00554557	0.00555694	0.00555217	0.00555346	0.00555416	0.00554999	0.00555677	0.00554844	0.00555484	0.00553538	0.00554729
ft20	-0.00301807	-0.00301822	-0.00301781	-0.00302379	-0.003019	-0.00301632	-0.0030219	-0.0030303	-0.00300829	-0.00302711	-0.00302099	-0.00302234	-0.0030226	-0.00303082	-0.00303215	-0.00303358	-0.0030204	-0.0030235	-0.00302788	-0.00301963	-0.0030187	-0.00302074	-0.00302429	-0.00303728	-0.00300954	-0.00301614	-0.00303011	-0.00302452	-0.00302217	-0.0030255	-0.00301938	-0.00302877	-0.00302825	-0.00301231	-0.00302523	-0.00302367	-0.00302252	-0.00302022	-0.00300959	-0.00301797	-0.00301596	-0.00303301	-0.00302142	-0.00301945	-0.00302845	-0.00302623	-0.00301703	-0.00302109	-0.00301985
ft32	-0.00639494	-0.00640152	-0.00640846	-0.0064068	-0.00640119	-0.00640192	-0.00640496	-0.00640394	-0.00639166	-0.0063987	-0.00641935	-0.00640643	-0.00640928	-0.00640808	-0.00640564	-0.00641352	-0.00639782	-0.00639986	-0.00641224	-0.00640412	-0.00640623	-0.00640165	-0.00640515	-0.00640938	-0.00640104	-0.00640044	-0.00641604	-0.00640221	-0.00640975	-0.00640483	-0.00641269	-0.00640396	-0.00640881	-0.00641356	-0.00639834	-0.00639861	-0.00640595	-0.00639899	-0.00640626	-0.00641155	-0.00640738	-0.00641077	-0.00641266	-0.00640636	-0.00640038	-0.00640393	-0.00640447	-0.00640594	-0.00640245
ft39	-0.006542	-0.00653271	-0.00653986	-0.00654856	-0.0065364	-0.0065469	-0.0065299	-0.00653451	-0.00653743	-0.00652811	-0.0065453	-0.00653592	-0.00653955	-0.00653489	-0.00653743	-0.00653936	-0.0065379	-0.00654067	-0.00653293	-0.00654122	-0.00653936	-0.00654186	-0.00653985	-0.00652494	-0.00654322	-0.00654422	-0.00653413	-0.00654239	-0.00654369	-0.00653537	-0.00653397	-0.00653203	-0.00653897	-0.00654395	-0.00653759	-0.00653962	-0.00654341	-0.00654355	-0.00653823	-0.0065358	-0.00653903	-0.00653791	-0.00653578	-0.00654314	-0.00653543	-0.00653694	-0.00653801	-0.00654351	-0.00654527
ft44	-0.00680806	-0.00680492	-0.00679705	-0.00680451	-0.00681264	-0.00680221	-0.00679697	-0.00680852	-0.00681743	-0.00679475	-0.00680991	-0.00680006	-0.00681028	-0.00680524	-0.00680931	-0.00681265	-0.00681242	-0.0068098	-0.00681115	-0.00680971	-0.00681321	-0.0068091	-0.00680571	-0.00679434	-0.00680636	-0.00680498	-0.00679712	-0.00680052	-0.00680699	-0.00680805	-0.00681245	-0.00679705	-0.00680693	-0.0068127	-0.00680382	-0.00681425	-0.00680585	-0.00681045	-0.00680545	-0.00679495	-0.00681142	-0.00680587	-0.00681601	-0.00681031	-0.00681464	-0.00681367	-0.00679911	-0.0068036	-0.00681519
ft69	0.000867954	0.000870618	0.000864591	0.000869228	0.000875278	0.000869151	0.000867572	0.00086901	0.000864802	0.000864877	0.000874539	0.000869596	0.000864053	0.000878855	0.000865372	0.000867402	0.000866238	0.00086751	0.000866588	0.000867649	0.000870977	0.000874456	0.000866416	0.000869638	0.000867226	0.00087015	0.000869037	0.000868588	0.000873191	0.000868278	0.000869009	0.000874305	0.000872139	0.000869865	0.00087421	0.000866667	0.000864391	0.000869453	0.000866256	0.000870229	0.000866207	0.00086603	0.000861827	0.000869612	0.000866665	0.000867802	0.000864279	0.000868268	0.000861204
ft72	0.000290924	0.000289463	0.000296527	0.000294203	0.000287872	0.000290653	0.000291264	0.000296514	0.00028935	0.000300284	0.000303204	0.000297373	0.000292464	0.000302407	0.000292606	0.000288428	0.000290338	0.000289812	0.000293032	0.00028815	0.000285643	0.00028942	0.00028878	0.000303684	0.000283251	0.000294295	0.000289194	0.000290532	0.000286779	0.000290081	0.000287589	0.000294015	0.000290965	0.000295922	0.000287849	0.000295654	0.00029224	0.000291586	0.000295397	0.000294468	0.000287027	0.00029064	0.000295544	0.000293053	0.000297191	0.000295606	0.0002881	0.000291962	0.000295303
ft132	0.00367917	0.00367348	0.0036667	0.00367348	0.00366218	0.00367191	0.00367437	0.00367012	0.00366598	0.00366197	0.00369044	0.00368286	0.00367314	0.00367408	0.00368001	0.00367473	0.00367397	0.00367712	0.00368317	0.00367037	0.00367678	0.00367542	0.00368034	0.0036804	0.00367645	0.00368475	0.00367652	0.00367572	0.00367677	0.00367078	0.00368449	0.00367585	0.00367752	0.00367932	0.00366956	0.00367694	0.00366964	0.00367728	0.00367679	0.00368364	0.00368098	0.0036672	0.00367311	0.00367634	0.00367421	0.00367159	0.00367896	0.00367146	0.00367046
ft173	0.00236302	0.00236272	0.0023603	0.00236524	0.00237659	0.00236654	0.00235284	0.00236732	0.00235604	0.00236057	0.00235363	0.00236631	0.00236525	0.00237194	0.00236504	0.00236069	0.00236615	0.0023686	0.00236048	0.0023668	0.00236802	0.00236541	0.00236659	0.00235652	0.00236023	0.00236783	0.0023604	0.00236763	0.00236373	0.00235512	0.00235776	0.002364	0.00236905	0.0023608	0.00235865	0.00236718	0.0023642	0.00236684	0.00236849	0.00235973	0.00236757	0.00236015	0.00236106	0.00236625	0.00236504	0.00236145	0.00235733	0.00236251	0.00237555
ft195	-0.00259727	-0.00259615	-0.0025925	-0.00259767	-0.00259819	-0.00260589	-0.00259315	-0.00258818	-0.00260031	-0.00259159	-0.00256883	-0.00258246	-0.00259572	-0.00259558	-0.00259808	-0.00260041	-0.00259879	-0.00259733	-0.0025892	-0.00259329	-0.00259429	-0.00259695	-0.00259632	-0.00260215	-0.00259419	-0.00259527	-0.00259725	-0.00259642	-0.00258887	-0.00259356	-0.00258668	-0.00259135	-0.0025826	-0.00259115	-0.00259266	-0.00259096	-0.00259726	-0.0025973	-0.00259084	-0.00258625	-0.00258734	-0.00260249	-0.00259705	-0.00258959	-0.00259548	-0.00258998	-0.00259611	-0.0026026	-0.00259533
ft219	-0.00753855	-0.00754658	-0.0075471	-0.00755423	-0.00753912	-0.00755111	-0.00755256	-0.00754088	-0.00754716	-0.00754655	-0.00755041	-0.00754548	-0.0075381	-0.00754316	-0.00755002	-0.00753973	-0.0075443	-0.00753664	-0.0075429	-0.00754229	-0.00754281	-0.00754194	-0.00754418	-0.00754325	-0.00754151	-0.00754244	-0.00754971	-0.00754538	-0.00754374	-0.00754395	-0.00753896	-0.00753983	-0.00754286	-0.00754367	-0.00754343	-0.00753789	-0.00754408	-0.00753326	-0.00754909	-0.00755249	-0.00754379	-0.00754264	-0.00754346	-0.0075389	-0.00753545	-0.00753751	-0.00754809	-0.00753987	-0.00753874
ft272	-0.00935547	-0.00935817	-0.00934915	-0.00936344	-0.00935048	-0.00935765	-0.00935084	-0.00936093	-0.00935653	-0.00935014	-0.00933478	-0.0093508	-0.00936565	-0.0093475	-0.00935844	-0.00935495	-0.00935951	-0.00935901	-0.00935268	-0.00936037	-0.0093613	-0.00935811	-0.00935341	-0.00935428	-0.0093511	-0.00935658	-0.00935682	-0.00935029	-0.00935843	-0.00935083	-0.00936596	-0.00935057	-0.00934953	-0.00935608	-0.00935502	-0.00935845	-0.00936212	-0.00936307	-0.00935317	-0.00935541	-0.00936263	-0.00935699	-0.00935951	-0.0093587	-0.00935622	-0.00935855	-0.0093512	-0.00936871	-0.00936505
[truncated: 241 more columns]
